# Supplementary material for: Movable type printing method to synthesize high-entropy single-atom catalysts
Source: Nat Commun. 2022 Aug 29;13:5071. doi: 10.1038/s41467-022-32850-8 (PMC9424199; doi:10.1038/s41467-022-32850-8)
Supplement: Supplementary file 2 — Source Data [file 41467_2022_32850_MOESM2_ESM.xlsx]

## Sheet: Figure 2a
energy	HESAC-Fe	Fefoil	Fe2O3
6917.17	0.00828	0.00179	0.00455
6921.11	0.00847	0.00158	0.00433
6925	0.00859	0.00237	0.00399
6928.95	0.00864	0.00116	0.0038
6932.96	0.00861	0.00111	0.00357
6937.08	0.0085	0.0011	0.00334
6941.08	0.00829	0.000949127	0.00305
6944.93	0.00801	0.00129	0.00258
6948.9	0.00766	0.000436469	0.00254
6952.9	0.00719	0.000664915	0.00236
6957.01	0.00649	0.000632199	0.0022
6961.02	0.00579	0.000441765	0.0019
6964.89	0.00496	0.0002642	0.00156
6968.75	0.00405	0.000245733	0.00152
6972.86	0.00316	0.000159461	0.00142
6976.93	0.00277	-4.0335e-05	0.00115
6980.94	0.00201	-5.81999e-05	0.00104
6984.91	0.00132	-0.000102251	0.000792729
6988.81	0.000703867	-0.000314149	0.000528318
6992.88	0.000187157	0.000422993	0.000476659
6996.93	-1.04313e-05	0.000573068	0.00025355
7001	-0.000181949	0.000247965	0.000114565
7004.95	-0.000331609	2.69e-05	9.47914e-05
7008.85	-0.000506798	0.000141484	4.21475e-05
7012.9	-0.000611324	-0.000903936	-0.000106876
7016.92	-0.000319665	-0.000105041	-0.000164652
7021	-0.000236717	-3.20853e-05	-0.000321247
7024.97	-0.000321849	-0.000281833	-0.000475859
7028.85	-0.000355924	-0.000219926	-0.000537955
7032.85	-0.000312069	-0.000452634	-0.000711274
7036.9	-0.000397429	-0.000255599	-0.000788389
7041.03	-0.00101	-0.00109	-0.00114
7045.06	-0.00114	-0.00040501	-0.000879819
7048.97	-0.00135	-0.000327213	-0.000830444
7052.9	-0.00172	-0.000154165	-0.000846384
7056.95	-0.00183	-0.000287159	-0.000818611
7061.05	-0.00179	0.000151198	-0.000701019
7065.09	-0.00157	8.55704e-05	-0.000652929
7068.99	-0.00141	0.000297881	-0.000861669
7072.92	-0.00132	0.000264593	-0.000497858
7076.91	-0.00119	0.000744462	-0.000201444
7081.03	-0.00105	0.000961211	1.05098e-05
7085.1	-0.000947888	0.00177	0.000405149
7089.07	-0.000830923	0.00212	0.000794581
7092.81	8.82821e-05	0.00291	0.0013
7096.84	0.00199	0.00444	0.00192
7100.87	-0.000275388	0.0065	0.00296
7101.49	0.000239098	0.00545	0.00322
7102.03	0.00102	0.00617	0.00346
7102.51	0.00139	0.00646	0.00363
7103.03	0.00193	0.00702	0.00387
7103.51	0.00267	0.00762	0.00412
7104.03	0.0036	0.00831	0.00441
7104.58	0.00443	0.009	0.00465
7105.08	0.00471	0.00985	0.00493
7105.57	0.00515	0.01077	0.00525
7106.12	0.00545	0.01171	0.0056
7106.57	0.00584	0.013	0.00587
7107.1	0.00608	0.01427	0.00615
7107.5	0.00625	0.01604	0.00637
7108.1	0.00659	0.01841	0.00684
7108.57	0.00731	0.02141	0.00732
7109.07	0.00847	0.0253	0.00787
7109.55	0.0105	0.03137	0.0085
7110.07	0.01441	0.04027	0.00919
7110.5	0.01895	0.05465	0.00986
7111	0.02596	0.07809	0.0107
7111.52	0.035	0.11174	0.01203
7112	0.04437	0.15048	0.0136
7112.5	0.05461	0.18653	0.01618
7112.95	0.06303	0.21654	0.01964
7113.41	0.07063	0.24231	0.02513
7113.91	0.07829	0.26564	0.03313
7114.43	0.08515	0.28669	0.04249
7114.91	0.09113	0.30417	0.04927
7115.38	0.09727	0.31752	0.05511
7115.93	0.10516	0.32733	0.05927
7116.43	0.11412	0.33542	0.0597
7116.91	0.12445	0.34438	0.05911
7117.41	0.13783	0.35791	0.05939
7117.84	0.15196	0.37776	0.06063
7118.44	0.17487	0.40405	0.06304
7118.94	0.19677	0.43404	0.06552
7119.42	0.22028	0.46641	0.06809
7119.94	0.24901	0.50072	0.07219
7120.47	0.28013	0.53628	0.07908
7120.94	0.31168	0.57303	0.08913
7121.45	0.34914	0.6093	0.10329
7121.92	0.38679	0.64317	0.12208
7122.47	0.43373	0.67368	0.15174
7122.97	0.47948	0.7013	0.19252
7123.5	0.52944	0.72654	0.24818
7124	0.57903	0.7491	0.31065
7124.53	0.6319	0.76948	0.3721
7125.03	0.68469	0.78842	0.433
7125.53	0.7364	0.80672	0.49455
7126.03	0.78838	0.82396	0.55955
7126.54	0.8425	0.84181	0.62949
7127.06	0.89718	0.86066	0.69935
7127.59	0.94998	0.88056	0.78809
7128.04	0.99481	0.90146	0.86519
7128.52	1.03814	0.92437	0.93656
7129.03	1.07853	0.94826	1.00875
7129.58	1.1186	0.97111	1.08805
7130.06	1.14655	0.9912	1.15774
7130.51	1.1679	1.00688	1.21085
7131.06	1.18856	1.01683	1.25698
7131.52	1.20062	1.01939	1.28269
7132.04	1.20929	1.01485	1.30512
7132.52	1.21409	1.00461	1.3227
7132.95	1.21571	0.99004	1.34012
7133.43	1.21672	0.9743	1.36246
7133.91	1.21489	0.95825	1.3845
7134.39	1.21337	0.94374	1.4026
7134.85	1.21086	0.93078	1.41102
7135.38	1.2066	0.92019	1.40822
7135.9	1.20151	0.91225	1.39321
7136.38	1.19672	0.90664	1.36824
7136.86	1.19099	0.90352	1.34496
7137.37	1.18439	0.90258	1.31975
7137.87	1.17672	0.90427	1.29571
7138.37	1.16848	0.90744	1.27388
7138.83	1.16039	0.9119	1.2576
7139.36	1.15106	0.91741	1.23813
7139.91	1.1399	0.9231	1.21717
7140.37	1.13006	0.9278	1.19741
7140.9	1.11613	0.93212	1.17279
7141.38	1.1028	0.93479	1.15098
7141.9	1.08532	0.93603	1.12664
7142.39	1.0753	0.9358	1.10565
7142.91	1.06584	0.9349	1.08331
7143.44	1.0561	0.93329	1.0624
7143.88	1.0481	0.93213	1.04937
7144.48	1.0368	0.93153	1.03442
7144.93	1.02818	0.93145	1.02496
7145.49	1.01742	0.93295	1.01633
7145.97	1.00803	0.93597	1.01192
7146.5	0.99773	0.94051	1.00962
7147.03	0.98743	0.94644	1.00908
7147.51	0.97785	0.95331	1.0098
7148.01	0.96786	0.96052	1.01048
7148.52	0.95883	0.96803	1.01022
7149.05	0.94951	0.97498	1.0082
7149.51	0.94236	0.98098	1.0041
7150.01	0.93448	0.98599	0.99726
7150.54	0.92679	0.98998	0.98845
7151.05	0.91951	0.99353	0.97794
7151.48	0.91376	0.9964	0.96837
7152.01	0.90677	0.99869	0.95637
7152.47	0.9014	1.00104	0.94639
7153.02	0.89496	1.00298	0.93458
7153.48	0.89016	1.00389	0.92598
7153.96	0.8851	1.00458	0.9174
7154.45	0.88053	1.00447	0.90901
7154.93	0.87598	1.00391	0.90076
7155.44	0.87248	1.00267	0.8921
7155.89	0.86944	1.00143	0.88489
7156.35	0.86699	0.99983	0.87735
7156.83	0.86458	0.99824	0.86934
7157.37	0.86258	0.99672	0.8607
7157.87	0.86094	0.99588	0.85204
7158.33	0.85996	0.99517	0.84544
7158.81	0.85911	0.99503	0.83845
7159.3	0.85864	0.99458	0.832
7159.85	0.85837	0.99486	0.82596
7160.31	0.85867	0.99461	0.8215
7160.79	0.85921	0.99454	0.81797
7161.3	0.86006	0.99409	0.81573
7161.83	0.86114	0.99375	0.81427
7162.37	0.86291	0.99283	0.81377
7162.85	0.86476	0.99175	0.81408
7163.77	0.86868	0.98921	0.81675
7164.86	0.87331	0.98706	0.82212
7165.94	0.8801	0.98547	0.82962
7166.94	0.88701	0.98386	0.83733
7167.91	0.89478	0.98266	0.84586
7168.97	0.90409	0.98187	0.85594
7169.87	0.9127	0.98015	0.86619
7170.96	0.92284	0.97728	0.88133
7171.98	0.93381	0.97318	0.89891
7172.99	0.94409	0.9674	0.91884
7173.92	0.95335	0.96051	0.93971
7174.96	0.96384	0.95325	0.96491
7175.9	0.9715	0.94518	0.98731
7176.9	0.97901	0.93727	1.00823
7177.75	0.98362	0.9301	1.02317
7178.82	0.98844	0.92452	1.0367
7179.77	0.99231	0.9208	1.04523
7180.79	0.99501	0.9196	1.0521
7181.88	0.99741	0.92005	1.05695
7182.75	0.99899	0.92175	1.0589
7183.85	0.99936	0.92551	1.0596
7184.87	0.9999	0.93065	1.05877
7185.94	1.00097	0.93721	1.05685
7186.72	1.00102	0.94545	1.05505
7187.91	1.00228	0.95492	1.05248
7188.91	1.00339	0.96416	1.05025
7189.98	1.00353	0.97405	1.04833
7190.96	1.00432	0.98387	1.04655
7191.96	1.00425	0.99341	1.04451
7193.01	1.00484	1.00215	1.04193
7194.01	1.00552	1.00806	1.03849
7195.01	1.00548	1.01008	1.03419
7195.96	1.00599	1.00873	1.02964
7196.84	1.00646	1.0055	1.02461
7197.94	1.00601	0.99928	1.01976
7198.89	1.00521	0.99166	1.01538
7199.84	1.00438	0.98378	1.01092
7200.8	1.00334	0.97426	1.00665
7201.82	1.00271	0.96446	1.00141
7202.82	1.00072	0.95422	0.9963
7203.88	0.99849	0.94358	0.99036
7204.86	0.99601	0.93349	0.98484
7205.86	0.99334	0.9252	0.97971
7206.74	0.99137	0.91949	0.97573
7207.94	0.9888	0.9178	0.97154
7208.92	0.98644	0.92041	0.96895
7209.97	0.9854	0.92843	0.96682
7210.9	0.98465	0.94201	0.96545
7211.98	0.98314	0.96023	0.96415
7212.99	0.98145	0.98258	0.96343
7214	0.98058	1.00637	0.96315
7214.88	0.97965	1.03133	0.96334
7216.01	0.97847	1.05477	0.96424
7217.06	0.97651	1.07591	0.96586
7217.97	0.97578	1.09343	0.96787
7218.98	0.97444	1.10722	0.97063
7219.84	0.97386	1.11647	0.97345
7220.92	0.97305	1.12099	0.97691
7221.88	0.97262	1.12058	0.98006
7222.89	0.97293	1.11523	0.98262
7223.85	0.97329	1.10585	0.98455
7224.83	0.97332	1.09264	0.9859
7225.89	0.97323	1.07694	0.98683
7226.73	0.97299	1.05983	0.98714
7227.89	0.97234	1.04193	0.98708
7228.87	0.97161	1.02395	0.9865
7229.91	0.97045	1.00579	0.98544
7230.92	0.96927	0.98805	0.98379
7231.85	0.96946	0.97111	0.98217
7232.96	0.96852	0.956	0.98059
7234.03	0.96876	0.94263	0.97952
7235.01	0.96848	0.93171	0.9791
7236.02	0.96846	0.92336	0.97928
7237.04	0.96887	0.91791	0.98001
7238.05	0.96952	0.91437	0.98116
7239.04	0.97038	0.91308	0.9824
7240	0.97133	0.91396	0.9836
7240.94	0.97186	0.91622	0.98467
7241.98	0.9724	0.92054	0.98555
7242.92	0.97305	0.92572	0.98581
7243.91	0.97467	0.93177	0.98563
7244.85	0.97576	0.9382	0.98479
7245.87	0.97771	0.94491	0.98337
7246.83	0.9781	0.95069	0.9814
7247.9	0.97892	0.95571	0.97913
7248.79	0.97894	0.95912	0.97714
7249.91	0.9799	0.96159	0.97495
7250.82	0.98037	0.96199	0.97342
7251.94	0.98116	0.96131	0.97212
7252.91	0.98152	0.9592	0.97134
7253.95	0.98207	0.9565	0.97102
7254.94	0.98251	0.95401	0.97113
7255.98	0.98216	0.95259	0.97181
7256.95	0.98233	0.95187	0.97291
7258	0.98519	0.95263	0.97473
7259.07	0.98842	0.955	0.97712
7260.06	0.99183	0.95863	0.97993
7261.05	0.9948	0.96217	0.983
7262.02	0.99764	0.96637	0.98636
7263.04	0.99925	0.97023	0.98949
7264.99	1.00232	0.97672	0.99481
7266.9	1.00486	0.98182	0.99982
7268.95	1.00722	0.98977	1.00393
7270.92	1.00901	1.00146	1.00616
7272.96	1.00998	1.01446	1.00701
7274.98	1.00984	1.02485	1.00803
7276.98	1.0085	1.03138	1.01066
7279.06	1.0069	1.03735	1.01476
7281.06	1.00614	1.04474	1.01876
7283.11	1.00616	1.05362	1.02147
7285.06	1.00523	1.06293	1.02281
7286.99	1.00355	1.07001	1.02318
7288.9	1.00171	1.07284	1.02248
7290.95	0.99986	1.06858	1.02096
7292.91	0.99866	1.0561	1.01924
7294.99	0.99772	1.03873	1.01737
7296.88	0.99715	1.01999	1.01533
7298.91	0.99656	1.00288	1.01297
7301.05	0.99671	0.98827	1.00989
7303.04	0.99719	0.97669	1.00597
7305.03	0.99769	0.96799	1.00171
7307.02	0.99818	0.96262	0.99698
7308.98	0.99847	0.95947	0.99256
7310.93	0.99883	0.96002	0.98827
7312.84	0.99849	0.96102	0.98421
7314.81	0.9974	0.96298	0.97991
7316.86	0.99642	0.96362	0.97533
7318.88	0.9958	0.96385	0.97136
7320.88	0.99518	0.96463	0.96832
7322.98	0.99413	0.96535	0.96706
7325.03	0.99327	0.966	0.9677
7327.03	0.99332	0.96715	0.97006
7329.06	0.99382	0.96775	0.97408
7330.99	0.99479	0.96682	0.97901
7332.89	0.99545	0.96441	0.98422
7334.85	0.99557	0.96168	0.9899
7336.8	0.99614	0.95973	0.99537
7338.84	0.99693	0.95943	1.00103
7340.85	0.99741	0.96188	1.00645
7342.86	0.99784	0.96717	1.0105
7344.92	0.99891	0.9763	1.01374
7346.96	1.00055	0.98727	1.01569
7348.97	1.00142	0.99812	1.01599
7350.99	1.00162	1.00887	1.01524
7352.95	1.00201	1.01892	1.0136
7354.94	1.00249	1.02735	1.01204
7356.86	1.00249	1.03543	1.01073
7358.83	1.00241	1.04341	1.00933
7360.82	1.00219	1.05028	1.0075
7362.79	1.00122	1.05587	1.00548
7364.82	1.00086	1.05972	1.00332
7366.76	1.00068	1.06093	1.00105
7368.92	1.00044	1.05949	0.99849
7370.94	1.00013	1.05512	0.99578
7372.97	1.00022	1.0472	0.99311
7374.92	1.00035	1.03621	0.99118
7376.93	1.00053	1.02273	0.98958
7378.88	1.00108	1.00733	0.98885
7380.79	1.00173	0.99175	0.98849
7382.74	1.00253	0.97873	0.98826
7384.78	1.00216	0.96852	0.98793
7386.84	1.002	0.96377	0.98765
7388.85	1.00238	0.96282	0.98729
7390.83	1.00214	0.96453	0.98695
7392.87	1.00213	0.96838	0.98684
7394.89	1.0025	0.97243	0.98739
7396.88	1.00218	0.97596	0.98863
7398.87	1.00196	0.97836	0.99061
7400.86	1.00191	0.97947	0.99315
7402.8	1.00157	0.98016	0.99611
7404.77	1.00121	0.98071	0.99924
7406.71	1.00086	0.98232	1.00237
7408.74	1.00006	0.98365	1.00545
7410.84	0.99957	0.98473	1.00805
7412.84	0.9997	0.98626	1.01027
7415.77	1.00002	0.991	1.0125
7418.92	1.00004	0.99168	1.01359
7421.88	1.00029	0.98989	1.01357
7424.82	1.00059	0.98661	1.01254
7427.72	1.00036	0.98542	1.01038
7430.74	1.00121	0.98469	1.00786
7433.82	1.00169	0.98775	1.00505
7436.72	1.00249	0.99118	1.00186
7439.84	1.00314	0.99753	0.99849
7442.95	1.00306	1.0056	0.99497
7445.96	1.00364	1.0137	0.99211
7448.87	1.00359	1.02026	0.99016
7451.68	1.00272	1.02415	0.98895
7454.75	1.00324	1.02652	0.98863
7457.75	1.00304	1.02733	0.9893
7460.85	1.0024	1.02761	0.99055
7464.04	1.0017	1.02556	0.99234
7466.99	1.00055	1.02189	0.99401
7469.99	0.99941	1.01662	0.99544
7472.84	0.99889	1.01118	0.9971
7475.8	0.99875	1.00635	0.9989
7478.87	0.99783	1.0032	1.00061
7481.86	0.99783	1.00015	1.00221
7484.96	0.99796	0.99645	1.00333
7488.03	0.99893	0.99236	1.00371
7491.03	0.99952	0.98794	1.00391
7493.97	0.99983	0.98547	1.00367
7496.92	1.00076	0.9855	1.00305
7499.79	1.00115	0.98673	1.00264
7502.8	1.00094	0.98964	1.00232
7505.89	1.00126	0.99203	1.00211
7508.96	1.00068	0.99413	1.00172
7512	1.00017	0.9949	1.0012
7515.04	0.99995	0.99489	1.00086
7517.95	1.00007	0.99494	1.00043
7520.92	0.99916	0.99482	1.00041
7523.81	0.99962	0.99588	1.00038
7526.81	1.00025	0.99727	1.00056
7529.87	1.00041	0.99868	1.00081
7532.98	1.00108	1.00073	1.00078
7536.02	1.00143	1.00139	1.00085
7539.11	1.00202	1.00162	1.0008
7542.01	1.0019	1.00135	1.0011
7545	1.00177	1.00129	1.00145
7547.91	1.0021	1.00148	1.00177
7550.88	1.0016	1.00235	1.00208
7553.93	1.00135	1.00465	1.00232
7556.95	1.00101	1.00751	1.0025
7560.04	1.00143	1.01054	1.00264
7562.96	1.00145	1.01266	1.0026
7565.99	1.00059	1.01403	1.00267
7568.92	0.99979	1.01424	1.00267
7571.82	0.99914	1.01317	1.00268
7574.81	0.99873	1.01115	1.00277
7577.82	0.99805	1.00818	1.00266
7580.92	0.99757	1.00514	1.00259
7584.05	0.99726	1.00237	1.00236
7586.99	0.99699	1.00062	1.00236
7589.99	0.99716	0.99949	1.00227
7592.91	0.99732	0.99929	1.00214
7595.8	0.99753	0.9999	1.00182
7598.78	0.99787	1.00073	1.00163
7601.79	0.99766	1.00109	1.0014
7604.88	0.99809	1.00128	1.00096
7607.95	0.99882	1.00106	1.00086
7611.02	0.99924	0.99988	1.00082
7614.06	0.99982	0.99888	1.00084
7617	0.99988	0.99865	1.00131
7619.83	0.99963	0.99915	1.0019
7622.72	0.99917	1.00041	1.00243
7625.8	0.99935	1.00158	1.00316
7628.91	0.99911	1.00224	1.0037
7631.97	0.99846	1.00256	1.00388
7635.01	0.99758	1.00153	1.0038
7638.08	0.99732	1.00045	1.00331
7641	0.99715	0.99945	1.00276
7643.88	0.99714	0.99854	1.00226
7646.9	0.99745	0.99745	1.0016
7649.86	0.99714	0.99723	1.00096
7652.86	0.99687	0.9972	1.00066
7655.97	0.99663	0.99771	1.00052
7659.05	0.99642	0.99797	1.00045
7662.05	0.99704	0.9987	1.00043
7665.03	0.99742	0.99971	1.0002
7667.87	0.99776	1.00078	1.00012
7670.88	0.9983	1.00205	0.99998
7673.83	0.99883	1.00323	0.99995
7676.87	0.99956	1.00377	0.99996
7679.92	1.00038	1.00518	1.00008
7683.02	1.00109	1.00602	1.00018
7686.07	1.00095	1.0059	1.00044
7689.09	1.00134	1.00546	1.00059
7691.95	1.00175	1.00512	1.00074
7694.81	1.00182	1.00433	1.00094
7697.81	1.00208	1.00387	1.00129
7700.79	1.00206	1.00327	1.00166
7703.94	1.00177	1.00286	1.00189
7707.01	1.00136	1.00243	1.00222
7710.05	1.00099	1.00175	1.00242
7713.04	1.00099	1.00094	1.00248
7716.9	1.00046	1.00008	1.00247
7720.85	0.99946	0.9988	1.00212
7724.84	0.99954	0.99888	1.00182
7728.94	0.9997	0.99881	1.00157
7733.05	0.99996	0.99906	1.00133
7737.08	1.00028	0.99935	1.00101
7741.05	1.00073	0.99926	1.00066
7744.97	1.00146	0.99893	1.00018
7748.78	1.00187	0.99913	0.99976
7752.88	1.00257	0.99918	0.99925
7756.99	1.00295	0.99914	0.99883
7761.01	1.00289	0.99954	0.99841
7765.04	1.00286	0.99836	0.99795
7768.85	1.00225	0.99759	0.99741
7772.85	1.00241	0.99709	0.997
7776.84	1.00262	0.99664	0.99679
7780.91	1.00253	0.9959	0.99659
7784.96	1.00248	0.99607	0.99646
7788.9	1.00108	0.99559	0.99642
7792.93	1.00058	0.99539	0.99646
7796.82	1.0002	0.99544	0.99635
7800.63	0.99967	0.99589	0.99604
7804.73	0.99953	0.99577	0.99597
7808.72	0.99973	0.99601	0.99587
7812.86	1.00009	0.99657	0.99569
7816.97	1.0003	0.99642	0.99553
7820.8	1.00031	0.99608	0.99536
7824.69	1.00042	0.99594	0.99503
7828.58	1.00071	0.99609	0.99478
7832.74	1.0011	0.99568	0.99447
7836.73	1.00153	0.99571	0.99405
7840.9	1.00204	0.99557	0.99384
7844.75	1.00259	0.995	0.99345
7848.78	1.00323	0.99472	0.99289
7852.64	1.00391	0.99428	0.99268
7856.56	1.00465	0.99353	0.99228
7860.67	1.00547	0.99325	0.99174
7864.83	1.0063	0.99221	0.99124
7868.8	1.00709	0.99165	0.99085
7872.82	1.00789	0.9907	0.99044
7876.68	1.00866	0.99008	0.98989
7880.66	1.00945	0.98934	0.9896
7884.67	1.01025	0.98862	0.98922
7888.71	1.01106	0.98816	0.98888
7892.91	1.01189	0.98757	0.98841
7896.87	1.01268	0.98686	0.98816
7900.66	1.01344	0.98624	0.9877
7904.6	1.01422	0.9857	0.98748
7908.55	1.01501	0.98501	0.98689
7912.68	1.01583	0.98467	0.98649

## Sheet: Figure 2b
	Fe2O3	Fefoil	HESAC-Fe	Fitting
Radial distance (x)	|c(R)|(y)
0	0.15008	6.03521	13.3249	13.3346
0.03068	0.14413	6.03336	13.3235	13.3411
0.06136	0.12914	6.02808	13.3194	13.3588
0.09204	0.11494	6.02017	13.313	13.3835
0.12272	0.11763	6.01188	13.3052	13.4104
0.1534	0.14444	6.01119	13.2969	13.4348
0.18408	0.18473	6.01994	13.2894	13.4534
0.21476	0.22486	6.02969	13.2843	13.4637
0.24544	0.25487	6.03754	13.2828	13.4642
0.27612	0.26776	6.04225	13.2863	13.4546
0.3068	0.25892	6.04316	13.295	13.4357
0.33748	0.22607	6.04011	13.3088	13.4096
0.36816	0.16959	6.03357	13.327	13.38
0.39884	0.09448	6.02514	13.3481	13.3526
0.42951	0.04733	6.01929	13.3709	13.335
0.46019	0.13273	6.02315	13.394	13.3347
0.49087	0.24226	6.0342	13.4164	13.3553
0.52155	0.34837	6.04628	13.4374	13.3945
0.55223	0.43986	6.05629	13.4565	13.4459
0.58291	0.50717	6.06248	13.4739	13.5023
0.61359	0.54207	6.06375	13.4905	13.5578
0.64427	0.53828	6.05951	13.5077	13.6076
0.67495	0.49224	6.04971	13.528	13.6486
0.70563	0.40402	6.03486	13.5544	13.6789
0.73631	0.28013	6.01615	13.5903	13.6983
0.76699	0.15327	6.00786	13.639	13.7087
0.79767	0.18694	6.02953	13.7033	13.7143
0.82835	0.37468	6.05127	13.7847	13.7226
0.85903	0.5905	6.07023	13.8838	13.7438
0.88971	0.80263	6.08457	14	13.7893
0.92039	0.99346	6.09279	14.1321	13.8683
0.95107	1.14876	6.09391	14.2784	13.9848
0.98175	1.25739	6.08759	14.4369	14.1375
1.01243	1.31248	6.07423	14.6055	14.3215
1.04311	1.31332	6.05522	14.7816	14.5305
1.07379	1.26813	6.03385	14.9627	14.7576
1.10447	1.19821	6.0223	15.1462	14.9964
1.13515	1.14242	6.03687	15.3292	15.2404
1.16583	1.15345	6.05841	15.5089	15.4836
1.1965	1.27179	6.07647	15.6824	15.7203
1.22718	1.49575	6.08775	15.8469	15.9448
1.25786	1.79023	6.09129	15.9996	16.152
1.28854	2.11372	6.08916	16.1377	16.3374
1.31922	2.43069	6.08887	16.2588	16.4966
1.3499	2.71291	6.1031	16.3605	16.626
1.38058	2.93869	6.13851	16.4407	16.7227
1.41126	3.09238	6.19038	16.4977	16.7842
1.44194	3.16428	6.25097	16.5302	16.8091
1.47262	3.15069	6.31311	16.537	16.7966
1.5033	3.05387	6.3701	16.5175	16.7465
1.53398	2.88183	6.41564	16.4716	16.6597
1.56466	2.64781	6.44416	16.3994	16.5376
1.59534	2.3696	6.45171	16.3019	16.3824
1.62602	2.06864	6.43774	16.18	16.197
1.6567	1.76884	6.40901	16.0354	15.9848
1.68738	1.49472	6.38734	15.8702	15.7496
1.71806	1.26796	6.41467	15.6868	15.496
1.74874	1.10104	6.52683	15.488	15.2285
1.77942	0.99011	6.72138	15.2772	14.9519
1.8101	0.91445	6.97839	15.0578	14.6714
1.84078	0.84674	7.28076	14.8341	14.3919
1.87146	0.76497	7.61521	14.6104	14.1188
1.90214	0.65771	7.97	14.3921	13.8575
1.93282	0.52357	8.33388	14.1856	13.6146
1.9635	0.36861	8.69582	13.999	13.4011
1.99418	0.20397	9.04508	13.8431	13.2474
2.02485	0.05363	9.37158	13.7311	13.2275
2.05553	0.12744	9.66615	13.6746	13.3239
2.08621	0.26195	9.92088	13.675	13.4407
2.11689	0.38628	10.1294	13.7195	13.5444
2.14757	0.51369	10.287	13.7888	13.6264
2.17825	0.66849	10.3908	13.8663	13.6842
2.20893	0.87478	10.4397	13.9412	13.7179
2.23961	1.14575	10.4344	14.007	13.7283
2.27029	1.48115	10.3771	14.0602	13.7173
2.30097	1.87073	10.2713	14.0988	13.6871
2.33165	2.29837	10.1217	14.1222	13.6404
2.36233	2.74487	9.93373	14.1307	13.5801
2.39301	3.18976	9.71345	14.1249	13.5096
2.42369	3.61287	9.46721	14.1059	13.4322
2.45437	3.99555	9.20148	14.0753	13.3519
2.48505	4.32182	8.92269	14.0345	13.2732
2.51573	4.57931	8.63709	13.9853	13.2026
2.54641	4.75988	8.35063	13.9295	13.1513
2.57709	4.86005	8.06891	13.8688	13.1354
2.60777	4.88103	7.79701	13.8048	13.1562
2.63845	4.82845	7.53944	13.7389	13.1933
2.66913	4.7119	7.29994	13.6727	13.2311
2.69981	4.54408	7.08132	13.6072	13.2628
2.73049	4.33995	6.88521	13.5432	13.2853
2.76117	4.11561	6.71195	13.4816	13.2977
2.79184	3.88731	6.56037	13.4228	13.2996
2.82252	3.6703	6.42798	13.3669	13.2916
2.8532	3.47786	6.31128	13.3142	13.2744
2.88388	3.32032	6.20649	13.2645	13.2491
2.91456	3.20424	6.11071	13.2177	13.217
2.94524	3.13187	6.03031	13.1737	13.1797
2.97592	3.101	6.0749	13.1329	13.139
3.0066	3.10539	6.15382	13.0964	13.0968
3.03728	3.13563	6.22726	13.0686	13.0566
3.06796	3.18032	6.29144	13.0603	13.0312
3.09864	3.22726	6.34345	13.077	13.0486
3.12932	3.26456	6.38091	13.1073	13.0813
3.16	3.28161	6.40246	13.1425	13.1128
3.19068	3.26989	6.40838	13.1797	13.1398
3.22136	3.22362	6.40143	13.2178	13.1612
3.25204	3.14022	6.38781	13.2561	13.1764
3.28272	3.02056	6.37808	13.2944	13.1852
3.3134	2.86891	6.38586	13.3323	13.1876
3.34408	2.69267	6.42191	13.3697	13.184
3.37476	2.50172	6.48748	13.4061	13.1747
3.40544	2.30729	6.57514	13.4412	13.1603
3.43612	2.12044	6.67442	13.4749	13.1417
3.4668	1.95007	6.77552	13.5066	13.1197
3.49748	1.80091	6.87013	13.5362	13.0953
3.52816	1.67218	6.9515	13.5633	13.0695
3.55884	1.55773	7.01427	13.5877	13.0438
3.58952	1.44797	7.0545	13.6091	13.0213
3.62019	1.33265	7.06963	13.6274	13.0195
3.65087	1.20337	7.05851	13.6426	13.0383
3.68155	1.05516	7.02138	13.6547	13.058
3.71223	0.88697	6.95983	13.6637	13.0753
3.74291	0.70143	6.87662	13.6697	13.0893
3.77359	0.50421	6.7756	13.673	13.0996
3.80427	0.30335	6.66145	13.6739	13.1061
3.83495	0.11081	6.53948	13.6727	13.1087
3.86563	0.08998	6.41568	13.6695	13.1076
3.89631	0.24587	6.29739	13.6648	13.1029
3.92699	0.37794	6.19768	13.6588	13.0952
3.95767	0.47697	6.15018	13.6516	13.0848
3.98835	0.54001	6.18902	13.6433	13.0722
4.01903	0.56727	6.27754	13.6341	13.0579
4.04971	0.56216	6.38566	13.624	13.0427
4.08039	0.53162	6.50836	13.613	13.0271
4.11107	0.48673	6.64741	13.6011	13.012
4.14175	0.44323	6.80494	13.5883	13.0065
4.17243	0.41996	6.98135	13.5748	13.0189
4.20311	0.43097	7.17473	13.5608	13.0312
4.23379	0.47533	7.38098	13.5467	13.0419
4.26447	0.53971	7.59421	13.5331	13.0505
4.29515	0.60933	7.80733	13.5205	13.0569
4.32583	0.67386	8.01251	13.5095	13.061
4.35651	0.72789	8.20173	13.501	13.0629
4.38719	0.77018	8.36727	13.4956	13.0625
4.41786	0.80274	8.50208	13.4935	13.0601
4.44854	0.82984	8.6002	13.4951	13.0558
4.47922	0.85674	8.65706	13.5	13.0499
4.5099	0.8881	8.6697	13.5078	13.0428
4.54058	0.92648	8.63694	13.5176	13.0347
4.57126	0.97146	8.55941	13.5283	13.0259
4.60194	1.01979	8.43954	13.539	13.0169
4.63262	1.0664	8.28145	13.5485	13.008
4.6633	1.10555	8.0907	13.5559	13.0012
4.69398	1.13191	7.87408	13.5602	13.0088
4.72466	1.14121	7.63924	13.5607	13.0159
4.75534	1.13067	7.39436	13.5569	13.0221
4.78602	1.09912	7.14775	13.5483	13.0271
4.8167	1.04702	6.90752	13.5349	13.0308
4.84738	0.97639	6.68125	13.5166	13.0333
4.87806	0.89067	6.47576	13.4935	13.0345
4.90874	0.79456	6.29708	13.4659	13.0345
4.93942	0.69397	6.15178	13.4342	13.0334
4.9701	0.59594	6.06112	13.399	13.0313
5.00078	0.50851	6.08426	13.3609	13.0283
5.03146	0.44015	6.12685	13.3205	13.0247
5.06214	0.39742	6.1447	13.2786	13.0206
5.09282	0.3811	6.13693	13.2359	13.0162
5.1235	0.38435	6.10982	13.1934	13.0117
5.15418	0.39648	6.08171	13.1516	13.0075
5.18486	0.40802	6.09675	13.1116	13.0041
5.21553	0.41285	6.16055	13.0746	13.0039
5.24621	0.40799	6.24289	13.0433	13.0064
5.27689	0.39288	6.32982	13.0294	13.0092
5.30757	0.36878	6.41428	13.0437	13.0115
5.33825	0.33848	6.49135	13.0663	13.0133
5.36893	0.30615	6.55728	13.088	13.0145
5.39961	0.27715	6.60929	13.1069	13.0151
5.43029	0.25746	6.64551	13.1227	13.0152
5.46097	0.25166	6.66494	13.1352	13.0147
5.49165	0.2604	6.66739	13.1448	13.0139
5.52233	0.27994	6.65346	13.1517	13.0126
5.55301	0.30465	6.62444	13.1562	13.0111
5.58369	0.3294	6.5822	13.1589	13.0094
5.61437	0.35047	6.52914	13.1601	13.0077
5.64505	0.36543	6.46804	13.1602	13.0059
5.67573	0.37293	6.40199	13.1598	13.0041
5.70641	0.37241	6.33436	13.1591	13.0026
5.73709	0.36393	6.26884	13.1583	13.0013
5.76777	0.34807	6.20966	13.1576	13.0011
5.79845	0.32574	6.16206	13.157	13.0019
5.82913	0.29822	6.13223	13.1564	13.0026
5.85981	0.26702	6.12356	13.1558	13.0032
5.89049	0.23396	6.13089	13.1549	13.0036
5.92117	0.2013	6.14461	13.1536	13.0038
5.95185	0.17202	6.15831	13.1516	13.0039
5.98253	0.15026	6.16968	13.1488	13.0038

## Sheet: Figure 2c
Fe foil
	0	0.05	0.1	0.15	0.2	0.25	0.3	0.35	0.4	0.45	0.5	0.55	0.6	0.65	0.7	0.75	0.8	0.85	0.9	0.95	1	1.05	1.1	1.15	1.2	1.25	1.3	1.35	1.4	1.45	1.5	1.55	1.6	1.65	1.7	1.75	1.8	1.85	1.9	1.95	2	2.05	2.1	2.15	2.2	2.25	2.3	2.35	2.4
1	0.03142	0.03206	0.0327	0.03335	0.03398	0.03462	0.03525	0.03587	0.03649	0.0371	0.03771	0.03831	0.0389	0.03948	0.04006	0.04062	0.04117	0.04172	0.04225	0.04277	0.04327	0.04377	0.04425	0.04471	0.04516	0.0456	0.04602	0.04642	0.0468	0.04717	0.04752	0.04786	0.04817	0.04846	0.04874	0.04899	0.04922	0.04943	0.04962	0.04979	0.04994	0.05006	0.05016	0.05024	0.05029	0.05033	0.05033	0.05031	0.05027
1.05	0.0321	0.03283	0.03357	0.03431	0.03505	0.03579	0.03652	0.03726	0.03799	0.03873	0.03945	0.04018	0.0409	0.04162	0.04233	0.04303	0.04373	0.04442	0.04511	0.04578	0.04645	0.0471	0.04775	0.04838	0.049	0.04961	0.05021	0.0508	0.05136	0.05192	0.05246	0.05298	0.05348	0.05397	0.05444	0.05489	0.05532	0.05572	0.05611	0.05648	0.05682	0.05714	0.05744	0.05771	0.05796	0.05818	0.05838	0.05855	0.05869
1.1	0.032	0.03279	0.03359	0.03439	0.03519	0.036	0.03681	0.03762	0.03844	0.03926	0.04007	0.04089	0.04171	0.04253	0.04335	0.04417	0.04499	0.0458	0.04661	0.04742	0.04823	0.04903	0.04983	0.05062	0.05141	0.05219	0.05296	0.05373	0.05449	0.05524	0.05597	0.0567	0.05742	0.05812	0.05881	0.05949	0.06015	0.0608	0.06143	0.06204	0.06264	0.06321	0.06377	0.0643	0.06481	0.0653	0.06576	0.0662	0.06661
1.15	0.03127	0.03207	0.03289	0.03371	0.03453	0.03536	0.0362	0.03704	0.03788	0.03874	0.03959	0.04045	0.04132	0.04219	0.04306	0.04394	0.04483	0.04572	0.04661	0.04751	0.04841	0.04931	0.05022	0.05113	0.05205	0.05296	0.05388	0.0548	0.05573	0.05665	0.05757	0.05849	0.05941	0.06033	0.06125	0.06216	0.06307	0.06397	0.06486	0.06575	0.06663	0.06749	0.06835	0.06919	0.07002	0.07083	0.07163	0.0724	0.07316
1.2	0.03014	0.03092	0.03171	0.0325	0.0333	0.0341	0.03491	0.03573	0.03654	0.03737	0.0382	0.03904	0.03989	0.04074	0.04161	0.04248	0.04336	0.04425	0.04515	0.04606	0.04699	0.04792	0.04887	0.04983	0.05081	0.0518	0.0528	0.05382	0.05485	0.0559	0.05695	0.05803	0.05911	0.06021	0.06132	0.06245	0.06358	0.06472	0.06588	0.06703	0.0682	0.06937	0.07055	0.07172	0.0729	0.07407	0.07524	0.07641	0.07757
1.25	0.02889	0.02962	0.03035	0.03108	0.03181	0.03254	0.03328	0.03401	0.03475	0.03549	0.03624	0.03699	0.03775	0.03852	0.03929	0.04007	0.04087	0.04168	0.0425	0.04334	0.04419	0.04507	0.04597	0.04689	0.04783	0.0488	0.0498	0.05082	0.05188	0.05297	0.05408	0.05524	0.05642	0.05763	0.05888	0.06016	0.06148	0.06282	0.0642	0.0656	0.06704	0.0685	0.06999	0.0715	0.07303	0.07458	0.07615	0.07773	0.07933
1.3	0.02775	0.02842	0.02907	0.02973	0.03037	0.03101	0.03164	0.03227	0.03289	0.03351	0.03412	0.03473	0.03534	0.03595	0.03656	0.03718	0.03781	0.03844	0.03909	0.03976	0.04045	0.04116	0.0419	0.04267	0.04347	0.04431	0.04519	0.04611	0.04708	0.0481	0.04918	0.05031	0.05149	0.05274	0.05404	0.05541	0.05683	0.05832	0.05986	0.06147	0.06313	0.06485	0.06663	0.06846	0.07033	0.07226	0.07423	0.07624	0.07829
1.35	0.02689	0.02751	0.0281	0.02868	0.02924	0.02979	0.03031	0.03082	0.03131	0.03178	0.03224	0.03268	0.03311	0.03352	0.03392	0.03432	0.03471	0.0351	0.0355	0.0359	0.03632	0.03676	0.03723	0.03772	0.03826	0.03884	0.03947	0.04017	0.04092	0.04175	0.04266	0.04365	0.04472	0.04589	0.04715	0.04851	0.04996	0.05152	0.05317	0.05492	0.05677	0.05871	0.06075	0.06287	0.06508	0.06737	0.06974	0.07218	0.07469
1.4	0.02638	0.02696	0.02752	0.02805	0.02856	0.02904	0.02948	0.02989	0.03027	0.03062	0.03093	0.03121	0.03146	0.03167	0.03185	0.03201	0.03214	0.03224	0.03233	0.03241	0.03249	0.03257	0.03266	0.03277	0.03291	0.0331	0.03334	0.03365	0.03403	0.03452	0.0351	0.0358	0.03663	0.0376	0.0387	0.03995	0.04136	0.04291	0.04461	0.04647	0.04847	0.05061	0.05289	0.0553	0.05784	0.06049	0.06326	0.06614	0.06912
1.45	0.02617	0.02676	0.02732	0.02784	0.02833	0.02878	0.02919	0.02955	0.02987	0.03014	0.03035	0.03052	0.03063	0.03068	0.03068	0.03063	0.03053	0.03037	0.03016	0.02991	0.02963	0.02931	0.02897	0.02861	0.02826	0.02793	0.02763	0.02739	0.02723	0.02717	0.02724	0.02746	0.02786	0.02846	0.02927	0.03031	0.03157	0.03307	0.0348	0.03674	0.0389	0.04126	0.04381	0.04654	0.04943	0.05248	0.05568	0.05902	0.06248
1.5	0.02616	0.02679	0.02739	0.02795	0.02846	0.02893	0.02936	0.02973	0.03004	0.03029	0.03048	0.0306	0.03065	0.03062	0.03052	0.03035	0.03009	0.02975	0.02933	0.02883	0.02825	0.0276	0.02688	0.02609	0.02524	0.02436	0.02345	0.02253	0.02165	0.02083	0.02011	0.01956	0.01923	0.01919	0.01947	0.02013	0.02117	0.02259	0.02438	0.02649	0.0289	0.03157	0.03449	0.03762	0.04094	0.04444	0.0481	0.05191	0.05586
1.55	0.02626	0.02695	0.02761	0.02824	0.02882	0.02935	0.02983	0.03025	0.03062	0.03091	0.03114	0.03129	0.03135	0.03134	0.03123	0.03103	0.03074	0.03034	0.02984	0.02923	0.02851	0.02768	0.02673	0.02568	0.02451	0.02323	0.02185	0.02037	0.0188	0.01717	0.0155	0.01386	0.01232	0.01103	0.01018	0.01	0.01065	0.01208	0.01416	0.01672	0.01964	0.02285	0.02628	0.02992	0.03373	0.0377	0.04181	0.04606	0.05044
1.6	0.02635	0.02713	0.02787	0.02858	0.02925	0.02987	0.03044	0.03096	0.03141	0.0318	0.03211	0.03235	0.0325	0.03256	0.03253	0.0324	0.03216	0.03182	0.03136	0.03079	0.03009	0.02926	0.0283	0.02721	0.02598	0.02462	0.0231	0.02145	0.01964	0.01769	0.01559	0.01334	0.01093	0.00838	0.00567	0.00283	0.000404243	0.00338	0.00667	0.01012	0.01371	0.01744	0.02131	0.02531	0.02945	0.03372	0.03811	0.04262	0.04726
1.65	0.02637	0.02723	0.02807	0.02887	0.02964	0.03037	0.03105	0.03168	0.03225	0.03275	0.03319	0.03355	0.03383	0.03402	0.03412	0.03412	0.03401	0.0338	0.03348	0.03303	0.03247	0.03178	0.03096	0.03001	0.02892	0.02771	0.02635	0.02487	0.02326	0.02152	0.01968	0.01774	0.01575	0.01377	0.01189	0.0103	0.00931	0.00926	0.01031	0.0123	0.01497	0.0181	0.02157	0.0253	0.02925	0.03339	0.03769	0.04216	0.04676
1.7	0.02626	0.02721	0.02814	0.02904	0.02992	0.03075	0.03155	0.0323	0.033	0.03364	0.03421	0.03471	0.03514	0.03549	0.03574	0.03591	0.03598	0.03594	0.0358	0.03555	0.03518	0.03469	0.03409	0.03337	0.03252	0.03156	0.03049	0.02931	0.02804	0.02669	0.02528	0.02383	0.0224	0.02105	0.01983	0.01887	0.01826	0.01814	0.01858	0.01964	0.02129	0.02348	0.02614	0.02919	0.03258	0.03625	0.04017	0.04431	0.04865
1.75	0.02601	0.02703	0.02805	0.02904	0.03002	0.03096	0.03187	0.03275	0.03357	0.03435	0.03506	0.03572	0.0363	0.03681	0.03724	0.03758	0.03784	0.038	0.03806	0.03802	0.03787	0.03762	0.03726	0.03679	0.03622	0.03555	0.03478	0.03393	0.03301	0.03203	0.03102	0.03	0.02901	0.0281	0.02732	0.02672	0.02638	0.02636	0.02672	0.0275	0.02872	0.03039	0.03248	0.03496	0.03781	0.04098	0.04444	0.04815	0.0521
1.8	0.02559	0.02669	0.02778	0.02886	0.02993	0.03097	0.03199	0.03297	0.03392	0.03483	0.03568	0.03648	0.03722	0.03789	0.03849	0.03902	0.03946	0.03981	0.04008	0.04025	0.04033	0.04031	0.0402	0.03999	0.03969	0.0393	0.03883	0.03829	0.03769	0.03705	0.03638	0.03572	0.03508	0.03451	0.03405	0.03374	0.03361	0.03373	0.03413	0.03484	0.03589	0.0373	0.03906	0.04118	0.04362	0.04638	0.04943	0.05275	0.05631
1.85	0.02503	0.02619	0.02734	0.02849	0.02964	0.03077	0.03188	0.03297	0.03403	0.03505	0.03603	0.03697	0.03785	0.03868	0.03944	0.04013	0.04075	0.0413	0.04176	0.04214	0.04244	0.04265	0.04277	0.04281	0.04276	0.04264	0.04244	0.04218	0.04187	0.04153	0.04116	0.0408	0.04046	0.04018	0.03998	0.0399	0.03996	0.04022	0.04069	0.04142	0.04241	0.04369	0.04527	0.04715	0.04932	0.05177	0.05449	0.05747	0.06068
1.9	0.02434	0.02554	0.02674	0.02795	0.02916	0.03036	0.03155	0.03273	0.03388	0.03501	0.03611	0.03716	0.03818	0.03914	0.04005	0.0409	0.04169	0.04241	0.04306	0.04364	0.04413	0.04455	0.04489	0.04516	0.04535	0.04547	0.04552	0.04552	0.04548	0.04539	0.04529	0.04519	0.04511	0.04507	0.0451	0.04522	0.04546	0.04585	0.04641	0.04718	0.04817	0.04939	0.05086	0.05258	0.05456	0.05679	0.05925	0.06195	0.06486
1.95	0.02353	0.02476	0.026	0.02725	0.02851	0.02977	0.03102	0.03227	0.0335	0.03472	0.03591	0.03707	0.0382	0.03929	0.04033	0.04132	0.04226	0.04314	0.04395	0.0447	0.04539	0.046	0.04654	0.04701	0.04742	0.04776	0.04804	0.04828	0.04846	0.04862	0.04875	0.04888	0.04903	0.0492	0.04943	0.04973	0.05013	0.05065	0.05131	0.05213	0.05314	0.05434	0.05575	0.05737	0.05921	0.06127	0.06353	0.066	0.06866
2	0.02264	0.02388	0.02514	0.02642	0.02771	0.02901	0.03031	0.03161	0.03291	0.0342	0.03547	0.03672	0.03794	0.03913	0.04029	0.0414	0.04247	0.04348	0.04445	0.04535	0.0462	0.04699	0.04771	0.04837	0.04897	0.04951	0.05	0.05044	0.05084	0.05121	0.05155	0.05189	0.05223	0.0526	0.05301	0.05347	0.05402	0.05466	0.05541	0.05631	0.05735	0.05855	0.05993	0.06149	0.06323	0.06516	0.06726	0.06954	0.07199
2.05	0.02167	0.02292	0.02419	0.02548	0.02679	0.02811	0.02945	0.03079	0.03213	0.03347	0.0348	0.03612	0.03742	0.03869	0.03994	0.04116	0.04233	0.04347	0.04456	0.04561	0.0466	0.04753	0.04842	0.04925	0.05002	0.05074	0.05141	0.05204	0.05263	0.05318	0.05372	0.05424	0.05477	0.05531	0.05588	0.05649	0.05717	0.05793	0.05878	0.05974	0.06082	0.06205	0.06341	0.06493	0.0666	0.06843	0.07042	0.07255	0.07482
2.1	0.02067	0.0219	0.02317	0.02446	0.02578	0.02711	0.02846	0.02982	0.03119	0.03257	0.03394	0.03531	0.03666	0.038	0.03933	0.04062	0.04189	0.04313	0.04433	0.04548	0.0466	0.04767	0.04869	0.04967	0.05059	0.05147	0.05231	0.0531	0.05386	0.05459	0.05529	0.05598	0.05667	0.05737	0.05809	0.05884	0.05964	0.06051	0.06145	0.06248	0.06361	0.06486	0.06623	0.06772	0.06935	0.07111	0.07299	0.075	0.07713
2.15	0.01964	0.02085	0.02211	0.02339	0.02469	0.02602	0.02738	0.02875	0.03013	0.03152	0.03292	0.03432	0.03571	0.0371	0.03847	0.03983	0.04117	0.04249	0.04377	0.04503	0.04625	0.04743	0.04857	0.04967	0.05073	0.05175	0.05273	0.05367	0.05458	0.05545	0.05631	0.05715	0.05799	0.05883	0.05968	0.06056	0.06148	0.06244	0.06347	0.06457	0.06576	0.06704	0.06842	0.0699	0.07149	0.0732	0.07501	0.07692	0.07893
2.2	0.0186	0.01979	0.02102	0.02228	0.02356	0.02488	0.02622	0.02758	0.02896	0.03036	0.03176	0.03318	0.03459	0.03601	0.03742	0.03882	0.04021	0.04159	0.04294	0.04427	0.04557	0.04685	0.04809	0.0493	0.05047	0.05161	0.05271	0.05378	0.05482	0.05584	0.05683	0.05781	0.05878	0.05975	0.06072	0.06172	0.06274	0.0638	0.06491	0.06608	0.06731	0.06862	0.07002	0.0715	0.07307	0.07473	0.07648	0.07831	0.08022
2.25	0.01757	0.01873	0.01993	0.02115	0.02241	0.0237	0.02502	0.02636	0.02773	0.02911	0.03051	0.03192	0.03334	0.03477	0.0362	0.03763	0.03905	0.04046	0.04187	0.04325	0.04462	0.04597	0.04729	0.04859	0.04986	0.0511	0.05231	0.0535	0.05466	0.05579	0.05691	0.058	0.05909	0.06018	0.06127	0.06237	0.06348	0.06463	0.06582	0.06705	0.06833	0.06968	0.07109	0.07257	0.07412	0.07575	0.07744	0.07921	0.08103
2.3	0.01657	0.01769	0.01885	0.02004	0.02126	0.02252	0.0238	0.02511	0.02645	0.02781	0.02919	0.03058	0.03199	0.03341	0.03484	0.03628	0.03772	0.03915	0.04059	0.04201	0.04343	0.04483	0.04622	0.04759	0.04894	0.05026	0.05157	0.05285	0.05412	0.05536	0.05658	0.05779	0.05899	0.06018	0.06137	0.06256	0.06377	0.065	0.06626	0.06755	0.06888	0.07025	0.07168	0.07316	0.0747	0.07629	0.07794	0.07964	0.08139
2.35	0.0156	0.01668	0.01779	0.01894	0.02012	0.02133	0.02258	0.02385	0.02515	0.02647	0.02782	0.02919	0.03057	0.03197	0.03339	0.03482	0.03625	0.03769	0.03914	0.04059	0.04203	0.04348	0.04491	0.04633	0.04775	0.04915	0.05053	0.0519	0.05325	0.05459	0.05591	0.05722	0.05851	0.0598	0.06109	0.06237	0.06367	0.06497	0.06629	0.06763	0.069	0.07041	0.07185	0.07333	0.07485	0.07641	0.07802	0.07966	0.08133
2.4	0.01467	0.0157	0.01677	0.01787	0.01901	0.02017	0.02137	0.02259	0.02385	0.02513	0.02643	0.02776	0.02911	0.03047	0.03186	0.03327	0.03468	0.03612	0.03756	0.03901	0.04047	0.04194	0.0434	0.04487	0.04633	0.04779	0.04924	0.05068	0.05211	0.05353	0.05494	0.05634	0.05773	0.05911	0.06048	0.06185	0.06322	0.06459	0.06598	0.06737	0.06878	0.07021	0.07167	0.07314	0.07465	0.07618	0.07773	0.07931	0.0809
2.45	0.01379	0.01477	0.01579	0.01685	0.01793	0.01905	0.02019	0.02136	0.02256	0.02379	0.02504	0.02632	0.02762	0.02894	0.03029	0.03166	0.03305	0.03445	0.03588	0.03732	0.03878	0.04025	0.04174	0.04323	0.04473	0.04623	0.04773	0.04924	0.05074	0.05223	0.05372	0.0552	0.05667	0.05814	0.05959	0.06104	0.06249	0.06393	0.06537	0.06682	0.06827	0.06972	0.07119	0.07266	0.07414	0.07564	0.07714	0.07865	0.08016
2.5	0.01296	0.01389	0.01487	0.01587	0.0169	0.01796	0.01905	0.02017	0.02131	0.02248	0.02368	0.0249	0.02614	0.02741	0.0287	0.03002	0.03136	0.03273	0.03413	0.03555	0.03699	0.03845	0.03994	0.04144	0.04296	0.0445	0.04605	0.0476	0.04916	0.05072	0.05228	0.05384	0.05539	0.05694	0.05848	0.06	0.06152	0.06303	0.06453	0.06603	0.06751	0.06899	0.07047	0.07194	0.0734	0.07486	0.0763	0.07774	0.07916
2.55	0.01217	0.01306	0.01399	0.01494	0.01592	0.01693	0.01797	0.01903	0.02011	0.02122	0.02235	0.0235	0.02468	0.02589	0.02712	0.02838	0.02966	0.03098	0.03233	0.03371	0.03513	0.03657	0.03804	0.03955	0.04108	0.04264	0.04421	0.04581	0.04742	0.04904	0.05067	0.0523	0.05393	0.05555	0.05717	0.05877	0.06037	0.06194	0.06351	0.06505	0.06658	0.06808	0.06957	0.07103	0.07247	0.07389	0.07528	0.07664	0.07798
2.6	0.01144	0.01229	0.01317	0.01407	0.015	0.01596	0.01694	0.01794	0.01896	0.02	0.02106	0.02215	0.02326	0.0244	0.02556	0.02675	0.02797	0.02923	0.03052	0.03185	0.03322	0.03463	0.03608	0.03757	0.0391	0.04067	0.04227	0.0439	0.04555	0.04722	0.04891	0.05061	0.05231	0.05401	0.05571	0.05739	0.05906	0.0607	0.06233	0.06392	0.06549	0.06703	0.06853	0.06999	0.07141	0.07279	0.07413	0.07541	0.07665
2.65	0.01075	0.01156	0.01239	0.01325	0.01414	0.01504	0.01597	0.01691	0.01787	0.01885	0.01984	0.02086	0.02189	0.02295	0.02404	0.02515	0.0263	0.02748	0.02871	0.02997	0.03129	0.03265	0.03407	0.03554	0.03705	0.03862	0.04023	0.04188	0.04358	0.0453	0.04704	0.04881	0.05058	0.05235	0.05413	0.05589	0.05763	0.05935	0.06104	0.06269	0.0643	0.06587	0.06739	0.06886	0.07026	0.07161	0.07289	0.0741	0.07524
2.7	0.01011	0.01088	0.01167	0.01249	0.01333	0.01418	0.01506	0.01594	0.01684	0.01776	0.01869	0.01963	0.02059	0.02157	0.02258	0.02361	0.02467	0.02578	0.02692	0.02812	0.02936	0.03067	0.03204	0.03347	0.03496	0.03652	0.03813	0.0398	0.04152	0.04328	0.04508	0.04691	0.04875	0.0506	0.05245	0.05429	0.05611	0.0579	0.05966	0.06137	0.06304	0.06464	0.06619	0.06766	0.06906	0.07037	0.0716	0.07274	0.07379
2.75	0.00951	0.01024	0.011	0.01178	0.01257	0.01338	0.01421	0.01504	0.01589	0.01674	0.0176	0.01848	0.01936	0.02026	0.02118	0.02213	0.0231	0.02412	0.02518	0.02629	0.02746	0.0287	0.03001	0.03139	0.03285	0.03438	0.03599	0.03767	0.03941	0.04121	0.04306	0.04494	0.04685	0.04878	0.0507	0.05262	0.05452	0.05639	0.05822	0.06	0.06172	0.06337	0.06494	0.06643	0.06782	0.06912	0.0703	0.07137	0.07233
2.8	0.00895	0.00965	0.01037	0.01111	0.01187	0.01264	0.01342	0.0142	0.015	0.01579	0.01659	0.0174	0.01821	0.01903	0.01987	0.02073	0.02161	0.02253	0.02349	0.02451	0.0256	0.02675	0.02799	0.02931	0.03073	0.03223	0.03383	0.03551	0.03727	0.0391	0.04099	0.04293	0.04491	0.0469	0.04891	0.05091	0.0529	0.05485	0.05675	0.0586	0.06038	0.06207	0.06368	0.06519	0.06658	0.06786	0.069	0.07002	0.07089
2.85	0.00843	0.0091	0.00979	0.01049	0.01121	0.01194	0.01268	0.01342	0.01417	0.01491	0.01566	0.0164	0.01714	0.01789	0.01864	0.01941	0.0202	0.02102	0.02188	0.0228	0.02379	0.02486	0.02601	0.02727	0.02862	0.03009	0.03166	0.03334	0.03511	0.03696	0.0389	0.04089	0.04293	0.045	0.04709	0.04918	0.05124	0.05327	0.05526	0.05718	0.05902	0.06077	0.06241	0.06394	0.06534	0.06661	0.06773	0.06869	0.06949
2.9	0.00794	0.00858	0.00924	0.00991	0.0106	0.0113	0.012	0.0127	0.0134	0.0141	0.01479	0.01548	0.01615	0.01683	0.0175	0.01818	0.01887	0.0196	0.02036	0.02117	0.02205	0.02302	0.02408	0.02526	0.02655	0.02797	0.02951	0.03117	0.03294	0.03482	0.0368	0.03884	0.04095	0.04309	0.04526	0.04743	0.04958	0.05169	0.05376	0.05575	0.05766	0.05946	0.06115	0.06271	0.06412	0.06539	0.06648	0.0674	0.06814
2.95	0.00748	0.00809	0.00872	0.00937	0.01003	0.01069	0.01136	0.01203	0.0127	0.01335	0.014	0.01463	0.01525	0.01585	0.01645	0.01705	0.01765	0.01827	0.01892	0.01963	0.0204	0.02126	0.02222	0.0233	0.02452	0.02587	0.02737	0.02902	0.03079	0.03269	0.0347	0.0368	0.03897	0.04118	0.04343	0.04568	0.04792	0.05012	0.05226	0.05433	0.05631	0.05817	0.0599	0.06149	0.06293	0.06419	0.06527	0.06616	0.06684
3	0.00704	0.00763	0.00824	0.00886	0.00949	0.01013	0.01077	0.01141	0.01204	0.01266	0.01327	0.01385	0.01442	0.01497	0.0155	0.01601	0.01653	0.01705	0.0176	0.01818	0.01884	0.01958	0.02043	0.02141	0.02254	0.02383	0.02528	0.0269	0.02867	0.03058	0.03262	0.03477	0.037	0.03929	0.04162	0.04396	0.04628	0.04857	0.05079	0.05293	0.05498	0.0569	0.05868	0.0603	0.06175	0.06302	0.06409	0.06495	0.06558
3.05	0.00663	0.0072	0.00778	0.00837	0.00898	0.00959	0.01021	0.01082	0.01143	0.01202	0.01259	0.01314	0.01367	0.01416	0.01463	0.01508	0.01551	0.01593	0.01637	0.01685	0.01738	0.018	0.01873	0.0196	0.02063	0.02184	0.02323	0.02482	0.02658	0.0285	0.03058	0.03278	0.03507	0.03743	0.03984	0.04226	0.04467	0.04704	0.04935	0.05157	0.05367	0.05565	0.05748	0.05913	0.06061	0.06188	0.06294	0.06378	0.06437
3.1	0.00625	0.00678	0.00734	0.00791	0.0085	0.00909	0.00968	0.01028	0.01086	0.01143	0.01197	0.01249	0.01298	0.01343	0.01385	0.01423	0.01459	0.01493	0.01527	0.01562	0.01603	0.01652	0.01712	0.01786	0.01879	0.01991	0.02124	0.02278	0.02453	0.02647	0.02857	0.03082	0.03318	0.03561	0.0381	0.04061	0.0431	0.04556	0.04794	0.05023	0.05241	0.05444	0.05631	0.058	0.05949	0.06077	0.06183	0.06264	0.0632
3.15	0.00588	0.0064	0.00693	0.00748	0.00804	0.00861	0.00919	0.00976	0.01032	0.01087	0.0114	0.01189	0.01235	0.01277	0.01315	0.01348	0.01377	0.01403	0.01427	0.01452	0.0148	0.01515	0.01561	0.01623	0.01703	0.01805	0.01931	0.02081	0.02254	0.02448	0.02662	0.02891	0.03133	0.03384	0.03641	0.039	0.04158	0.04412	0.04658	0.04895	0.05118	0.05327	0.05518	0.0569	0.05841	0.05969	0.06074	0.06153	0.06206
3.2	0.00554	0.00603	0.00654	0.00707	0.00761	0.00816	0.00871	0.00927	0.00982	0.01035	0.01086	0.01134	0.01178	0.01217	0.01251	0.0128	0.01304	0.01323	0.01339	0.01353	0.01369	0.0139	0.01422	0.01469	0.01536	0.01627	0.01744	0.01889	0.0206	0.02255	0.02472	0.02706	0.02955	0.03213	0.03478	0.03746	0.04012	0.04274	0.04528	0.04771	0.05	0.05214	0.05409	0.05583	0.05735	0.05864	0.05967	0.06044	0.06094
3.25	0.00521	0.00568	0.00616	0.00667	0.00719	0.00772	0.00826	0.0088	0.00934	0.00986	0.01036	0.01082	0.01125	0.01163	0.01195	0.0122	0.0124	0.01253	0.01261	0.01266	0.0127	0.01278	0.01295	0.01326	0.01379	0.01457	0.01565	0.01704	0.01872	0.02068	0.02288	0.02528	0.02783	0.03049	0.03322	0.03597	0.03872	0.04141	0.04403	0.04652	0.04888	0.05105	0.05304	0.0548	0.05633	0.05761	0.05863	0.05937	0.05983
3.3	0.0049	0.00534	0.00581	0.00629	0.0068	0.00731	0.00783	0.00836	0.00888	0.00939	0.00988	0.01034	0.01076	0.01113	0.01143	0.01167	0.01184	0.01192	0.01194	0.01191	0.01184	0.01179	0.0118	0.01195	0.01231	0.01296	0.01393	0.01525	0.01691	0.01888	0.02111	0.02356	0.02618	0.02891	0.03172	0.03456	0.03738	0.04015	0.04284	0.0454	0.0478	0.05002	0.05203	0.05381	0.05535	0.05662	0.05761	0.05832	0.05874
3.35	0.00461	0.00503	0.00547	0.00594	0.00641	0.00691	0.00742	0.00793	0.00844	0.00894	0.00943	0.00988	0.0103	0.01067	0.01097	0.0112	0.01134	0.0114	0.01137	0.01126	0.0111	0.01092	0.01079	0.01077	0.01095	0.01144	0.01229	0.01354	0.01518	0.01715	0.01942	0.02192	0.0246	0.02741	0.0303	0.03322	0.03612	0.03897	0.04171	0.04433	0.04678	0.04904	0.05108	0.05287	0.0544	0.05565	0.05661	0.05729	0.05766
3.4	0.00433	0.00473	0.00515	0.00559	0.00605	0.00653	0.00702	0.00751	0.00802	0.00851	0.00899	0.00945	0.00987	0.01024	0.01054	0.01077	0.0109	0.01094	0.01088	0.01072	0.01048	0.01019	0.00991	0.00971	0.00971	0.01002	0.01074	0.01191	0.01351	0.0155	0.0178	0.02036	0.02311	0.02599	0.02896	0.03195	0.03493	0.03785	0.04066	0.04333	0.04583	0.04811	0.05017	0.05196	0.05348	0.05471	0.05564	0.05627	0.05659
3.45	0.00407	0.00445	0.00485	0.00527	0.0057	0.00616	0.00663	0.00712	0.00761	0.0081	0.00858	0.00904	0.00946	0.00983	0.01015	0.01038	0.01052	0.01055	0.01047	0.01027	0.00997	0.00959	0.00917	0.0088	0.00859	0.00871	0.00927	0.01034	0.01191	0.01392	0.01627	0.01889	0.0217	0.02466	0.0277	0.03077	0.03382	0.0368	0.03967	0.04239	0.04493	0.04724	0.04931	0.0511	0.0526	0.0538	0.05469	0.05526	0.05552
3.5	0.00383	0.00419	0.00456	0.00495	0.00537	0.0058	0.00626	0.00673	0.00721	0.00769	0.00817	0.00863	0.00907	0.00945	0.00978	0.01002	0.01017	0.01021	0.01012	0.00991	0.00956	0.0091	0.00857	0.00803	0.00762	0.00751	0.00788	0.00885	0.0104	0.01242	0.01482	0.0175	0.02039	0.02342	0.02653	0.02966	0.03278	0.03582	0.03875	0.04152	0.04409	0.04642	0.0485	0.05029	0.05177	0.05293	0.05377	0.05428	0.05446
3.55	0.00361	0.00394	0.00429	0.00466	0.00505	0.00547	0.0059	0.00636	0.00683	0.0073	0.00778	0.00825	0.00869	0.00908	0.00942	0.00969	0.00985	0.00991	0.00983	0.00961	0.00924	0.00873	0.0081	0.00742	0.0068	0.00644	0.00659	0.00744	0.00896	0.01101	0.01346	0.01621	0.01916	0.02226	0.02544	0.02864	0.03182	0.03492	0.0379	0.04071	0.04331	0.04566	0.04774	0.04952	0.05097	0.05209	0.05287	0.05331	0.05342
3.6	0.00339	0.0037	0.00403	0.00438	0.00475	0.00514	0.00556	0.006	0.00645	0.00692	0.0074	0.00787	0.00832	0.00873	0.00909	0.00937	0.00956	0.00964	0.00958	0.00937	0.009	0.00846	0.00776	0.00696	0.00614	0.00551	0.00541	0.0061	0.0076	0.00969	0.01221	0.01502	0.01803	0.02119	0.02443	0.0277	0.03093	0.03409	0.03711	0.03996	0.04259	0.04496	0.04704	0.0488	0.05022	0.05129	0.05201	0.05237	0.05239
3.65	0.0032	0.00348	0.00379	0.00411	0.00446	0.00483	0.00523	0.00565	0.00609	0.00655	0.00703	0.0075	0.00796	0.00838	0.00876	0.00907	0.00929	0.00939	0.00936	0.00917	0.00881	0.00826	0.00753	0.00664	0.00566	0.00476	0.00433	0.00484	0.00632	0.00847	0.01105	0.01393	0.017	0.02022	0.02351	0.02683	0.03012	0.03332	0.03639	0.03927	0.04192	0.0443	0.04638	0.04812	0.04951	0.05053	0.05117	0.05145	0.05138
3.7	0.00301	0.00328	0.00356	0.00386	0.00418	0.00453	0.00491	0.00531	0.00574	0.00619	0.00666	0.00714	0.0076	0.00805	0.00845	0.00878	0.00903	0.00917	0.00917	0.00901	0.00867	0.00814	0.0074	0.00646	0.00535	0.00421	0.0034	0.00365	0.00513	0.00736	0.01001	0.01294	0.01607	0.01933	0.02268	0.02604	0.02937	0.03262	0.03572	0.03864	0.04131	0.0437	0.04577	0.04749	0.04884	0.0498	0.05038	0.05057	0.05039
3.75	0.00284	0.00309	0.00335	0.00363	0.00392	0.00425	0.0046	0.00499	0.0054	0.00584	0.00631	0.00678	0.00726	0.00771	0.00814	0.0085	0.00878	0.00895	0.00899	0.00887	0.00857	0.00807	0.00734	0.00639	0.00521	0.00389	0.00268	0.00253	0.00404	0.00637	0.00909	0.01207	0.01524	0.01854	0.02192	0.02533	0.0287	0.03198	0.03512	0.03806	0.04075	0.04315	0.04521	0.04691	0.04822	0.04912	0.04962	0.04972	0.04943
3.8	0.00269	0.00291	0.00315	0.00341	0.00368	0.00398	0.00431	0.00468	0.00507	0.0055	0.00596	0.00644	0.00692	0.00739	0.00783	0.00822	0.00853	0.00874	0.00882	0.00875	0.00849	0.00803	0.00734	0.0064	0.00521	0.00379	0.00224	0.0015	0.00308	0.00552	0.0083	0.01131	0.01451	0.01784	0.02125	0.02468	0.02808	0.0314	0.03456	0.03753	0.04024	0.04264	0.04469	0.04637	0.04764	0.04848	0.0489	0.0489	0.0485
3.85	0.00254	0.00275	0.00297	0.0032	0.00345	0.00373	0.00403	0.00438	0.00476	0.00518	0.00563	0.0061	0.00659	0.00707	0.00753	0.00794	0.00829	0.00854	0.00866	0.00864	0.00843	0.00802	0.00737	0.00648	0.00532	0.00388	0.00218	0.000576514	0.0023	0.00484	0.00764	0.01067	0.01388	0.01722	0.02064	0.0241	0.02753	0.03087	0.03406	0.03705	0.03977	0.04217	0.04422	0.04587	0.0471	0.04788	0.04822	0.04812	0.04761
3.9	0.00241	0.0026	0.0028	0.00301	0.00323	0.00349	0.00377	0.00409	0.00445	0.00486	0.0053	0.00577	0.00626	0.00675	0.00723	0.00767	0.00805	0.00833	0.0085	0.00853	0.00837	0.00802	0.00744	0.0066	0.0055	0.00412	0.00244	0.000529299	0.00182	0.00435	0.00713	0.01014	0.01334	0.01668	0.02011	0.02358	0.02703	0.03039	0.0336	0.03661	0.03934	0.04175	0.04379	0.04541	0.0466	0.04733	0.04759	0.04739	0.04676
3.95	0.00229	0.00246	0.00264	0.00283	0.00303	0.00326	0.00352	0.00382	0.00416	0.00455	0.00498	0.00545	0.00594	0.00645	0.00694	0.0074	0.00781	0.00813	0.00834	0.00841	0.00832	0.00803	0.00751	0.00675	0.00573	0.00443	0.00289	0.00131	0.00179	0.00407	0.00676	0.00972	0.01289	0.01622	0.01965	0.02312	0.02658	0.02995	0.03318	0.0362	0.03895	0.04136	0.04339	0.04499	0.04614	0.04681	0.04699	0.0467	0.04595
4	0.00217	0.00233	0.00249	0.00266	0.00285	0.00305	0.00329	0.00356	0.00389	0.00426	0.00468	0.00514	0.00563	0.00614	0.00665	0.00713	0.00757	0.00792	0.00818	0.0083	0.00826	0.00803	0.00759	0.00691	0.00597	0.00479	0.0034	0.00208	0.00213	0.004	0.00654	0.00941	0.01253	0.01583	0.01924	0.02271	0.02617	0.02956	0.0328	0.03583	0.03859	0.041	0.04303	0.04461	0.04572	0.04634	0.04644	0.04605	0.04518
[truncated: 278 more columns]

## Sheet: Figure 2d
energy	HESAC-Co	Co_foil	Co2O3
7514.23	0.00467	0.00526	0.00697
7517.91	0.00402	0.00374	0.00669
7521.95	0.00372	0.00347	0.00644
7525.97	0.00411	0.00344	0.0061
7530.12	0.00315	0.00306	0.00576
7534.18	0.00267	0.00245	0.00546
7538.07	0.00294	0.00307	0.00507
7542.05	0.00287	0.00237	0.00471
7545.96	0.00247	0.00178	0.0044
7549.95	0.00169	0.00182	0.00405
7554.1	0.00233	0.00221	0.00367
7558.15	0.00181	0.000806984	0.00335
7562.16	0.00134	0.000564564	0.0031
7566.03	0.000844504	0.000849839	0.00288
7569.98	0.00045878	0.0011	0.00258
7574	0.000973513	0.000800612	0.00229
7578.02	0.000536085	0.000351813	0.00199
7582.1	-8.24097e-06	-0.000401523	0.00171
7586.15	0.000657419	-0.000546625	0.00147
7589.92	0.000765195	-0.000161322	0.00128
7593.93	0.000334944	0.000503523	0.001
7598.02	0.000247118	0.000347247	0.00077258
7602.04	0.000151359	-2.36849e-05	0.000510737
7606.12	-5.7091e-05	-0.000846781	0.000216508
7609.98	-0.000787185	-0.00154	3.33297e-05
7614.02	-0.000208928	-0.00157	-0.000212034
7617.91	-0.000304455	-0.00135	-0.00044938
7621.93	-0.000476637	-0.00167	-0.000679535
7625.95	-0.000809235	-0.000828	-0.000823539
7630.11	-0.000761631	0.000112645	-0.000952587
7634.1	-0.000799504	1.07714e-05	-0.00118
7637.83	-0.000912212	0.000328926	-0.00134
7641.84	-0.000571158	0.000211099	-0.00149
7645.85	-0.000736667	2.42212e-05	-0.0017
7649.92	-0.000632342	1.54745e-05	-0.00189
7654	-0.00109	0.000246979	-0.00197
7657.97	-0.000526684	0.000267735	-0.00201
7662.03	-0.000189137	9.66285e-05	-0.00205
7665.81	0.000721407	0.000282304	-0.00198
7669.85	0.000249378	0.000511209	-0.0019
7673.89	0.00023192	0.000352539	-0.00179
7677.88	0.00036537	0.00106	-0.00156
7682.05	-0.000118346	0.00155	-0.0012
7685.96	0.00108	0.00228	-0.000643253
7689.91	0.00221	0.0034	-0.000113979
7690.81	0.00364	0.00374	0.000133801
7691.9	0.00412	0.00417	0.000463716
7692.82	0.00496	0.00452	0.000690492
7693.83	0.00515	0.00494	0.00106
7694.87	0.0054	0.00543	0.00141
7695.82	0.0056	0.00588	0.00173
7696.89	0.00664	0.00639	0.00217
7697.37	0.00705	0.00661	0.00236
7697.87	0.00706	0.00685	0.00259
7698.35	0.00711	0.00707	0.00288
7698.86	0.00751	0.01004	0.00318
7699.36	0.00807	0.01016	0.00345
7699.92	0.00882	0.01084	0.00387
7700.35	0.00936	0.01136	0.00424
7700.88	0.01008	0.01192	0.00458
7701.39	0.01042	0.01276	0.005
7701.86	0.01073	0.01345	0.00548
7702.37	0.01097	0.01437	0.00597
7702.96	0.01169	0.0155	0.00665
7703.47	0.01283	0.01695	0.00739
7704	0.01382	0.01877	0.00836
7704.48	0.01474	0.02088	0.00946
7705.01	0.01591	0.02392	0.0108
7705.49	0.0179	0.02734	0.01234
7705.94	0.02065	0.03163	0.01426
7706.47	0.02459	0.03829	0.01698
7706.95	0.03044	0.04736	0.02021
7707.54	0.04136	0.06485	0.02704
7708.02	0.05248	0.08429	0.03601
7708.47	0.06327	0.11347	0.04798
7709.01	0.07223	0.15446	0.06189
7709.46	0.07593	0.19044	0.06643
7709.99	0.07753	0.22636	0.06556
7710.53	0.07979	0.25756	0.0653
7710.95	0.08446	0.27936	0.06727
7711.43	0.09355	0.30394	0.07078
7711.91	0.10562	0.32193	0.07429
7712.42	0.123	0.33577	0.07784
7712.92	0.14686	0.34739	0.082
7713.38	0.17185	0.35521	0.08688
7713.91	0.20454	0.36571	0.09562
7714.42	0.24007	0.3785	0.10783
7714.87	0.27001	0.3928	0.1217
7715.35	0.30079	0.4106	0.14046
7715.86	0.33598	0.43036	0.16587
7716.31	0.372	0.44879	0.19547
7716.76	0.4097	0.46983	0.23117
7717.3	0.45025	0.49346	0.28357
7717.78	0.49495	0.51427	0.32976
7718.31	0.55177	0.53815	0.38038
7718.79	0.59844	0.563	0.42109
7719.27	0.65124	0.58832	0.46479
7719.78	0.71051	0.61938	0.50785
7720.32	0.76839	0.64736	0.55396
7720.82	0.82335	0.67712	0.60015
7721.31	0.87496	0.70873	0.6522
7721.79	0.92625	0.73922	0.71102
7722.32	0.97769	0.77234	0.77124
7722.83	1.02268	0.80339	0.8224
7723.31	1.05986	0.82982	0.86603
7723.82	1.09448	0.85706	0.90496
7724.33	1.12225	0.8786	0.94184
7724.87	1.14029	0.89344	0.97874
7725.38	1.15487	0.90358	1.01125
7725.89	1.16534	0.91002	1.04672
7726.34	1.17198	0.91352	1.08282
7726.82	1.17547	0.9148	1.13216
7727.41	1.17311	0.91482	1.19555
7727.92	1.16852	0.91407	1.26137
7728.46	1.15943	0.9134	1.32409
7728.94	1.15018	0.91327	1.36176
7729.45	1.14216	0.91477	1.37756
7729.93	1.13305	0.91793	1.36872
7730.47	1.12342	0.92368	1.33919
7730.98	1.1163	0.93089	1.29374
7731.46	1.10837	0.93956	1.24282
7731.94	1.10224	0.94841	1.19873
7732.48	1.09774	0.95777	1.15262
7733.02	1.09331	0.96442	1.11786
7733.47	1.08919	0.96785	1.09283
7734.01	1.08358	0.96829	1.07258
7734.49	1.07942	0.96628	1.05954
7734.98	1.07492	0.96219	1.04934
7735.49	1.06908	0.95641	1.04109
7735.94	1.06324	0.95157	1.03618
7736.48	1.05584	0.9461	1.0326
7736.9	1.04956	0.94232	1.03059
7737.42	1.0427	0.93829	1.02784
7737.93	1.03576	0.93516	1.02387
7738.38	1.02935	0.93253	1.01967
7738.92	1.02175	0.92961	1.01361
7739.4	1.01293	0.92646	1.00732
7739.86	1.00495	0.92357	1.00214
7740.4	0.9974	0.9194	0.99805
7740.85	0.99035	0.9166	0.99664
7741.31	0.98208	0.91404	0.99701
7741.79	0.97307	0.9114	0.99899
7742.27	0.96398	0.90942	1.0018
7742.81	0.95672	0.90771	1.00422
7743.27	0.95034	0.90669	1.00503
7743.75	0.94184	0.90566	1.004
7744.29	0.9331	0.90493	1.00054
7744.77	0.92647	0.90475	0.99561
7745.28	0.91856	0.90463	0.98919
7745.8	0.91125	0.90534	0.98251
7746.28	0.90619	0.90639	0.97555
7746.76	0.90016	0.90808	0.96728
7747.27	0.89353	0.91066	0.95797
7747.81	0.88839	0.91416	0.94688
7748.33	0.88358	0.91801	0.9372
7748.84	0.88045	0.92244	0.92855
7749.32	0.87834	0.92784	0.92058
7749.78	0.87644	0.93358	0.91295
7750.32	0.87445	0.94123	0.90527
7750.8	0.87328	0.94733	0.8989
7751.32	0.87259	0.95513	0.89336
7751.86	0.87242	0.96322	0.88793
7752.34	0.87272	0.97149	0.88248
7752.88	0.87375	0.98023	0.87738
7753.4	0.87477	0.98858	0.87151
7753.85	0.87552	0.99585	0.86733
7754.39	0.87692	1.00425	0.86237
7754.88	0.8777	1.01182	0.85753
7755.45	0.88016	1.02012	0.85213
7755.99	0.88366	1.02658	0.84795
7756.45	0.88674	1.03086	0.84467
7756.93	0.88965	1.03497	0.84098
7757.42	0.89307	1.03794	0.83758
7757.93	0.89624	1.03992	0.83448
7758.44	0.89898	1.04044	0.83202
7758.93	0.90256	1.03888	0.83065
7759.41	0.90553	1.03728	0.82956
7759.98	0.909	1.03344	0.82956
7760.95	0.9159	1.02512	0.83182
7761.95	0.92203	1.01307	0.83643
7762.98	0.92811	0.99931	0.84216
7763.93	0.93439	0.98526	0.84755
7764.87	0.9405	0.97146	0.85292
7765.87	0.94663	0.95878	0.85905
7766.81	0.9536	0.94612	0.86552
7767.79	0.96119	0.93365	0.87402
7768.9	0.96798	0.92284	0.88587
7769.79	0.97358	0.91581	0.89565
7770.76	0.97865	0.9096	0.90864
7771.74	0.9834	0.90611	0.92031
7772.77	0.9888	0.90354	0.93183
7773.8	0.99279	0.90229	0.94246
7774.8	0.99555	0.90112	0.95137
7775.77	0.99652	0.89952	0.95878
7776.84	0.99899	0.89762	0.96694
7777.81	1.00173	0.8961	0.97592
7778.93	1.00362	0.89519	0.98835
7779.96	1.00492	0.89559	1.00204
7780.94	1.00557	0.89725	1.01758
7781.94	1.00649	0.90025	1.03174
7782.95	1.00445	0.90436	1.04377
7783.98	1.0047	0.90906	1.05265
7784.93	1.00522	0.91352	1.0574
7786.02	1.00522	0.91842	1.05953
7786.97	1.00336	0.9229	1.05951
7787.92	1.00418	0.92746	1.05805
7788.87	1.00429	0.93312	1.05562
7789.88	1.00332	0.93927	1.05298
7790.86	1.00287	0.94537	1.05035
7791.81	1.00322	0.95163	1.04857
7792.78	1.0023	0.9579	1.04706
7793.76	1.00028	0.96442	1.04531
7794.8	1.00064	0.9706	1.04249
7795.75	1.00133	0.97747	1.03809
7796.73	0.99837	0.98428	1.03258
7797.86	0.99529	0.99306	1.02554
7798.75	0.99443	1.00038	1.01862
7799.73	0.99314	1.00983	1.01133
7800.74	0.99208	1.01988	1.00329
7801.75	0.98892	1.03106	0.99488
7802.79	0.98651	1.04041	0.98674
7803.8	0.98596	1.04832	0.97983
7804.87	0.98433	1.05713	0.97304
7805.91	0.9829	1.06262	0.9673
7806.86	0.98209	1.06495	0.963
7807.96	0.9802	1.06582	0.95915
7808.86	0.97961	1.06438	0.95688
7809.93	0.97937	1.06075	0.95515
7810.97	0.97956	1.05541	0.95482
7811.93	0.97843	1.05011	0.95562
7813	0.97849	1.04324	0.9576
7813.86	0.97862	1.03783	0.95979
7814.88	0.97868	1.03072	0.96228
7815.89	0.97824	1.02271	0.96463
7816.82	0.97803	1.01496	0.96612
7817.78	0.97788	1.00697	0.96709
7818.73	0.97725	0.99933	0.9675
7819.72	0.97808	0.99225	0.96748
7820.7	0.97865	0.9862	0.9675
7821.75	0.97739	0.97965	0.96774
7822.85	0.97752	0.97243	0.96845
7823.78	0.9788	0.96609	0.96956
7824.71	0.97847	0.95892	0.97104
7825.73	0.98018	0.9498	0.97303
7826.77	0.98104	0.94158	0.97539
7827.79	0.97989	0.93174	0.97821
7828.84	0.98034	0.92458	0.9813
7829.77	0.98095	0.9173	0.98404
7830.93	0.98284	0.91148	0.98755
7831.92	0.98322	0.90702	0.99006
7832.91	0.9843	0.90414	0.99197
7833.99	0.98488	0.90236	0.99333
7834.92	0.98449	0.90231	0.99395
7835.97	0.98386	0.90372	0.99399
7836.98	0.98445	0.90581	0.9935
7837.98	0.9856	0.90918	0.99259
7839.06	0.98546	0.9133	0.9917
7840.02	0.98683	0.9179	0.99086
7840.92	0.9864	0.92269	0.98971
7841.94	0.98678	0.92789	0.98815
7842.85	0.98714	0.93325	0.98628
7843.87	0.98699	0.93863	0.98314
7844.83	0.98893	0.94334	0.97942
7845.77	0.98903	0.94806	0.97475
7846.76	0.9889	0.95224	0.96832
7847.72	0.99026	0.95564	0.96168
7848.77	0.9905	0.95855	0.95265
7849.83	0.99117	0.96053	0.94414
7850.73	0.99169	0.96148	0.93744
7851.76	0.99103	0.96186	0.93028
7852.87	0.99136	0.96178	0.92501
7853.89	0.9904	0.96143	0.92238
7854.86	0.99069	0.96142	0.92122
7855.8	0.9917	0.96191	0.92152
7856.82	0.99277	0.96338	0.92344
7857.88	0.99479	0.96656	0.92694
7858.93	0.99511	0.97215	0.93196
7859.98	0.99563	0.97832	0.93803
7861.8	0.99465	0.99383	0.95053
7863.77	0.99639	1.01324	0.96496
7865.82	0.99894	1.03307	0.98001
7867.76	1	1.04916	0.99376
7869.67	1.00122	1.06171	1.00732
7871.61	1.00228	1.07132	1.01904
7873.58	1.00276	1.07801	1.02728
7875.58	1.00153	1.0818	1.0321
7877.55	1.00272	1.08166	1.03419
7879.62	1.00288	1.0773	1.03474
7881.65	1.00232	1.06765	1.03448
7883.74	1.00139	1.0518	1.03387
7885.81	1.00124	1.03307	1.03336
7887.76	1.0011	1.01195	1.03299
7889.77	1.00205	0.98834	1.03225
7891.77	1.00268	0.9646	1.03043
7893.7	1.00301	0.94366	1.02676
7895.71	1.00214	0.92662	1.02074
7897.63	1.00246	0.91721	1.01341
7899.53	0.99977	0.91402	1.00638
7901.54	1.00107	0.91646	1.00037
7903.53	1.00205	0.92477	0.99574
7905.63	1.00161	0.93599	0.99225
7907.62	1.0007	0.94677	0.98966
7909.58	1.00039	0.95743	0.98707
7911.69	1.00105	0.96834	0.98384
7913.68	1.00069	0.97701	0.97984
7915.76	0.99955	0.98313	0.97486
7917.76	0.99944	0.98736	0.96999
7919.69	0.99891	0.99016	0.96612
7921.74	0.9989	0.99156	0.96329
7923.65	0.99868	0.99166	0.96263
7925.53	0.99861	0.99102	0.96425
7927.5	0.99831	0.99027	0.96785
7929.62	0.99816	0.98826	0.97315
7931.62	0.99684	0.985	0.97909
7933.65	0.99554	0.98237	0.98574
7935.68	0.99628	0.98067	0.99258
7937.72	0.99596	0.9811	0.99893
7939.81	0.99761	0.98509	1.00472
7941.85	0.99696	0.99296	1.00827
7943.82	0.99716	1.00236	1.00951
7945.86	0.99786	1.01179	1.00894
7947.75	0.99812	1.02091	1.00688
7949.64	0.99891	1.0292	1.00436
7951.71	1.00001	1.036	1.00192
7953.6	0.99908	1.04179	1.00008
7955.62	0.99971	1.04673	0.99848
7957.63	0.99963	1.04884	0.99723
7959.65	0.99932	1.04893	0.99602
7961.72	0.9979	1.04669	0.99471
7963.74	0.99972	1.04119	0.9937
7965.85	0.99825	1.03315	0.99311
7967.84	0.99823	1.02425	0.99305
7969.8	0.99889	1.01472	0.99302
7971.91	0.9989	1.00389	0.99233
7973.81	0.99855	0.99568	0.99126
7975.84	0.99897	0.98851	0.99031
7977.71	0.99914	0.98256	0.99044
7979.65	1.00008	0.97847	0.99166
7981.7	1.00018	0.97612	0.9939
7983.7	0.99992	0.97441	0.99658
7985.64	0.99944	0.97418	0.9992
7987.7	0.99924	0.97426	1.00148
7989.79	0.9994	0.97353	1.00268
7991.73	0.99947	0.97319	1.00268
7993.95	1.00027	0.97324	1.00141
7995.86	1.00105	0.9725	0.99953
7997.89	1.00222	0.97251	0.99745
7999.99	1.00171	0.97304	0.99584
8001.88	1.00106	0.97345	0.99537
8003.85	1.00036	0.97496	0.99594
8005.74	0.99912	0.97694	0.99756
8007.69	0.99936	0.97907	0.99999
8009.7	0.99984	0.98162	1.00295
8012.81	1.00066	0.98564	1.00744
8015.86	1.00087	0.9901	1.01047
8018.95	1.00013	0.99375	1.01116
8022.03	1.00054	0.99688	1.00983
8025.06	1.00014	0.99991	1.00777
8028.06	0.99955	1.00306	1.00604
8030.94	1.00058	1.00661	1.00431
8033.91	0.99978	1.01026	1.00209
8036.83	0.99986	1.01465	1.00074
8039.84	0.99843	1.01899	1.00058
8042.97	1.00031	1.02243	1.00119
8045.96	0.9976	1.02356	1.00128
8049.13	0.99888	1.02261	1.00003
8052.08	0.99729	1.02032	0.99742
8055.16	0.99937	1.01619	0.99397
8058.06	1.00025	1.01192	0.99163
8061	0.999	1.00722	0.99112
8063.9	0.99973	1.00366	0.99233
8066.9	0.99855	1.00194	0.99504
8069.96	0.99852	1.0013	0.99884
8073	0.99917	1.00223	1.00252
8076.07	0.99979	1.00237	1.00477
8079.04	0.99946	1.00111	1.00514
8082.12	1.00017	0.99874	1.00359
8085.1	0.99981	0.99454	1.00035
8088.02	1.00036	0.99113	0.99628
8090.94	0.99919	0.98954	0.99217
8093.87	0.99972	0.98855	0.98936
8096.83	0.99955	0.98871	0.98888
8099.95	0.99889	0.98912	0.99083
8103.04	0.99924	0.98874	0.99403
8106.1	1.00004	0.98966	0.99716
8109.1	0.99985	0.99087	0.99943
8112.1	0.99987	0.99176	1.00071
8115.04	1.00041	0.99362	1.00128
8117.89	1.00024	0.99562	1.00181
8120.9	1.00026	0.99737	1.00297
8123.91	1.00097	0.99967	1.00468
8126.93	1	1.00197	1.00682
8130.01	1.00039	1.00369	1.00897
8133.06	1.00022	1.0056	1.01033
8136.08	1.0011	1.00767	1.01066
8139.13	1.00091	1.00906	1.00986
8142.06	1.00102	1.01061	1.00844
8145.03	1.00049	1.01252	1.00682
8147.71	1.00063	1.01361	1.00544
8150.9	1.00116	1.01392	1.0046
8153.9	1.00093	1.01393	1.00458
8156.94	1.00176	1.01342	1.00473
8159.88	1.0012	1.01155	1.00469
8162.99	1.00181	1.00909	1.00469
8166.06	1.00116	1.00742	1.00518
8168.92	1.00117	1.00613	1.0059
8172	1.00127	1.00472	1.00638
8174.86	1.00155	1.00392	1.00606
8177.85	1.0015	1.00399	1.00477
8180.9	1.00101	1.00447	1.00266
8183.93	1.00043	1.00472	1.00016
8186.77	1.00053	1.00477	0.99837
8190.12	1.00123	1.00486	0.9971
8193.09	1.00021	1.00485	0.99651
8196.15	1.00088	1.0044	0.99635
8199.03	1.00025	1.00335	0.99643
8201.91	1.0007	1.00195	0.99668
8204.86	1.00129	1.0009	0.997
8207.74	0.99994	1.00033	0.99732
8210.79	0.99965	0.99979	0.99772
8213.96	0.99944	0.99899	0.99828
8216.95	1.00057	0.99814	0.99917
8220.03	1.0009	0.99756	1.0004
8223.03	1.00069	0.99726	1.00181
8225.99	1.00091	0.99687	1.00323
8228.85	1.00048	0.99659	1.00457
8231.72	1.00016	0.9966	1.00601
8234.76	1.0008	0.99699	1.00689
8237.76	1.00052	0.9977	1.00672
8240.86	1.00042	0.99872	1.0062
8243.87	1.00113	0.99981	1.00551
8246.88	0.99986	1.00068	1.00477
8249.99	1.00059	1.00177	1.00385
8253	1.00147	1.00322	1.00293
8255.92	1.0005	1.00477	1.00217
8258.81	1.00082	1.00643	1.00153
8261.76	1.00046	1.00798	1.00093
8264.69	1.00076	1.00901	1.00041
8267.65	1.00098	1.00952	0.99999
8270.8	1.00096	1.00945	0.99987
8273.9	1.00009	1.00865	0.99996
8277	1.00076	1.00763	1.00018
8279.93	1.00016	1.00659	1.0004
8283.03	0.99999	1.00545	1.00039
8285.94	0.99975	1.0046	1.00019
8288.75	1.00081	1.00396	0.99993
8291.7	1.00082	1.00329	0.9996
8294.74	1.0007	1.00254	0.99925
8297.59	0.99785	1.00197	0.99895
8300.84	0.99824	1.00135	0.99877
8303.76	1.00035	1.00074	0.99876
8306.95	1.00065	1.00029	0.99884
8309.84	1.00015	0.99979	0.99892
8313.92	0.99903	0.99919	0.999
8317.71	1.0003	0.9991	0.99915
8321.79	0.99981	0.99867	0.9996
8325.69	0.99726	0.99792	1.00041
8329.78	0.99871	0.99778	1.00154
8333.85	0.99899	0.99771	1.00253
8337.75	0.99924	0.99685	1.00325
8341.93	0.99918	0.99602	1.00347
8345.84	0.99796	0.99608	1.00322
8349.72	0.9996	0.99574	1.00273
8353.68	0.99979	0.99518	1.0019
8357.74	0.99998	0.9953	1.00083
8361.73	1.00049	0.99515	1.00001
8365.73	0.99836	0.99475	0.99931
8369.8	0.99869	0.99483	0.99884
8373.8	0.99777	0.99505	0.99839
8377.75	1.00215	0.99512	0.99803
8381.63	1.00115	0.99563	0.99702
8385.58	1.00067	0.99558	0.99502
8389.64	0.9987	0.99542	0.99408
8393.76	1.00041	0.99575	0.99341
8397.76	0.99958	0.9953	0.99294
8401.86	1.00003	0.99496	0.99294
8405.8	0.99988	0.99494	0.99301
8409.43	0.99819	0.99455	0.99306
8413.58	0.99831	0.99424	0.9931
8417.67	0.99894	0.99369	0.99289
8421.68	0.99913	0.99313	0.99248
8425.74	0.99883	0.99239	0.99206
8429.84	0.99837	0.99157	0.99179
8433.8	0.99799	0.99115	0.99167
8437.67	0.99861	0.99058	0.99175
8441.4	0.99676	0.99004	0.99192
8445.65	0.99481	0.98914	0.99223
8449.63	0.99501	0.98864	0.99259
8453.65	0.99559	0.98788	0.99282
8457.81	0.99697	0.98714	0.99284
8461.76	0.99674	0.98646	0.99255
8465.72	0.99398	0.98578	0.99212
8469.48	0.99363	0.98535	0.99162
8473.45	0.9947	0.9846	0.99102
8477.6	0.99603	0.98385	0.99037
8481.4	0.9955	0.98315	0.98975
8485.76	0.9954	0.98218	0.98879
8489.67	0.99486	0.98144	0.98801
8493.83	0.99486	0.98095	0.98728
8497.76	0.9943	0.98024	0.98663
8501.44	0.99443	0.97966	0.98605
8505.48	0.99486	0.97935	0.98556
8509.45	0.99398	0.97862	0.9851

## Sheet: Figure 2e
	Co2O3	Co foil	HESAC-Co	Fitting
Radial distance (x)	|c(R)|(y)
0	0.12834	5.07227	11.5258	11.527
0.03068	0.13576	5.07096	11.5373	11.5339
0.06136	0.15502	5.06741	11.559	11.5482
0.09204	0.18005	5.06275	11.5813	11.5634
0.12272	0.20532	5.05875	11.6013	11.577
0.1534	0.22649	5.05734	11.617	11.588
0.18408	0.24018	5.05943	11.6269	11.5964
0.21476	0.24376	5.06422	11.6293	11.6029
0.24544	0.23553	5.06981	11.6232	11.6089
0.27612	0.21505	5.07435	11.6079	11.6163
0.3068	0.18387	5.07658	11.5841	11.627
0.33748	0.14704	5.07604	11.5557	11.6419
0.36816	0.11702	5.07311	11.5421	11.6607
0.39884	0.11553	5.06916	11.5709	11.682
0.42951	0.14793	5.06642	11.6186	11.704
0.46019	0.19414	5.06731	11.6694	11.7251
0.49087	0.23704	5.07284	11.7169	11.7445
0.52155	0.26631	5.08176	11.7564	11.7623
0.55223	0.27502	5.0916	11.7838	11.7805
0.58291	0.25875	5.09989	11.7958	11.8024
0.61359	0.21646	5.10472	11.7911	11.8324
0.64427	0.15523	5.10481	11.7709	11.8747
0.67495	0.11737	5.09952	11.7432	11.9317
0.70563	0.1866	5.08883	11.7276	12.0035
0.73631	0.32494	5.07333	11.7542	12.0881
0.76699	0.48835	5.05415	11.8352	12.1827
0.79767	0.65956	5.03299	11.9565	12.284
0.82835	0.8262	5.01289	12.1019	12.3888
0.85903	0.9771	5.01338	12.26	12.495
0.88971	1.10209	5.02896	12.4223	12.6011
0.92039	1.19273	5.04102	12.5825	12.707
0.95107	1.24325	5.04778	12.736	12.8138
0.98175	1.25181	5.04955	12.8799	12.9234
1.01243	1.22229	5.04892	13.0137	13.0387
1.04311	1.16679	5.0515	13.139	13.1618
1.07379	1.10884	5.06289	13.2593	13.2945
1.10447	1.08464	5.08288	13.3792	13.4367
1.13515	1.13374	5.107	13.5033	13.5866
1.16583	1.27662	5.13042	13.6347	13.7402
1.1965	1.50288	5.14877	13.7741	13.8921
1.22718	1.78466	5.15818	13.919	14.0358
1.25786	2.09284	5.15537	14.0634	14.1641
1.28854	2.40284	5.13795	14.1994	14.27
1.31922	2.69495	5.10496	14.3172	14.3471
1.3499	2.9536	5.05943	14.4069	14.3899
1.38058	3.16683	5.04234	14.4593	14.3943
1.41126	3.32605	5.10832	14.4667	14.3581
1.44194	3.4258	5.1957	14.4238	14.2804
1.47262	3.46362	5.28894	14.3275	14.1625
1.5033	3.4398	5.38038	14.178	14.0073
1.53398	3.35718	5.46268	13.9781	13.8191
1.56466	3.22079	5.52872	13.7336	13.6037
1.59534	3.03761	5.57245	13.4528	13.368
1.62602	2.81629	5.59049	13.1464	13.1192
1.6567	2.56691	5.58493	12.8275	12.8652
1.68738	2.30073	5.56876	12.5123	12.6135
1.71806	2.02998	5.57318	12.2238	12.3712
1.74874	1.76734	5.64444	12.0042	12.1448
1.77942	1.52509	5.81337	11.9276	11.9397
1.8101	1.31319	6.07584	12.0076	11.7602
1.84078	1.1365	6.41188	12.1467	11.6104
1.87146	0.99156	6.80139	12.2779	11.5344
1.90214	0.86559	7.22633	12.3771	11.614
1.93282	0.73979	7.66952	12.4367	11.6777
1.9635	0.59611	8.11396	12.4558	11.7165
1.99418	0.42753	8.54282	12.4375	11.733
2.02485	0.27561	8.93974	12.387	11.7309
2.05553	0.34157	9.28943	12.3111	11.7145
2.08621	0.64199	9.57827	12.2176	11.6885
2.11689	1.03783	9.79488	12.1148	11.6581
2.14757	1.48666	9.93071	12.0109	11.6287
2.17825	1.96688	9.98039	11.9143	11.6064
2.20893	2.45891	9.94201	11.8326	11.5965
2.23961	2.94269	9.81719	11.7721	11.5988
2.27029	3.39782	9.61102	11.735	11.6079
2.30097	3.80442	9.33172	11.7166	11.6176
2.33165	4.1441	8.99027	11.7073	11.6246
2.36233	4.40094	8.59977	11.6979	11.6274
2.39301	4.56243	8.17482	11.6832	11.6258
2.42369	4.62023	7.73071	11.6614	11.6202
2.45437	4.57076	7.28267	11.6331	11.6114
2.48505	4.41567	6.84513	11.6006	11.6001
2.51573	4.1621	6.43105	11.5686	11.5873
2.54641	3.82297	6.05129	11.5489	11.5735
2.57709	3.41743	5.71427	11.5585	11.5594
2.60777	2.97199	5.42569	11.5865	11.5453
2.63845	2.52309	5.18898	11.6178	11.5318
2.66913	2.12162	5.03135	11.6477	11.5193
2.69981	1.83564	5.14372	11.6744	11.5101
2.73049	1.73206	5.23806	11.6976	11.5108
2.76117	1.82353	5.29597	11.7173	11.5181
2.79184	2.04943	5.32351	11.7334	11.525
2.82252	2.33012	5.32719	11.7461	11.53
2.8532	2.60754	5.31272	11.7552	11.5329
2.88388	2.84722	5.28445	11.7605	11.5333
2.91456	3.03044	5.2453	11.7616	11.5315
2.94524	3.14837	5.1976	11.7581	11.5275
2.97592	3.19857	5.1459	11.7495	11.5218
3.0066	3.18292	5.10718	11.7354	11.515
3.03728	3.10626	5.12266	11.7154	11.5084
3.06796	2.97533	5.19339	11.6897	11.5067
3.09864	2.79802	5.28757	11.6583	11.5122
3.12932	2.58277	5.39022	11.6218	11.5185
3.16	2.33821	5.49348	11.5813	11.5238
3.19068	2.07293	5.59123	11.5394	11.5275
3.22136	1.79553	5.67816	11.5231	11.5294
3.25204	1.51485	5.74976	11.5631	11.5294
3.28272	1.24056	5.80254	11.6085	11.5275
3.3134	0.98444	5.83428	11.6525	11.5241
3.34408	0.76279	5.84411	11.6932	11.5194
3.37476	0.60006	5.83257	11.7294	11.514
3.40544	0.52477	5.80154	11.7605	11.5087
3.43612	0.54004	5.75408	11.7863	11.5054
3.4668	0.60751	5.69432	11.807	11.5074
3.49748	0.68464	5.62741	11.8235	11.5112
3.52816	0.7463	5.55976	11.837	11.5146
3.55884	0.78034	5.49981	11.8487	11.5169
3.58952	0.78165	5.45868	11.8598	11.5178
3.62019	0.74916	5.44902	11.8709	11.5175
3.65087	0.68451	5.47953	11.8823	11.516
3.68155	0.59138	5.54949	11.8931	11.5136
3.71223	0.47529	5.65104	11.9025	11.5104
3.74291	0.34399	5.77487	11.9088	11.5068
3.77359	0.2112	5.9127	11.9107	11.5031
3.80427	0.12549	6.05719	11.907	11.5009
3.83495	0.18595	6.20146	11.8968	11.5036
3.86563	0.30914	6.33876	11.8798	11.5059
3.89631	0.43137	6.46256	11.8562	11.5075
3.92699	0.53731	6.56679	11.8267	11.5083
3.95767	0.61979	6.64615	11.7924	11.5083
3.98835	0.67415	6.69646	11.7549	11.5075
4.01903	0.69717	6.71498	11.7157	11.5062
4.04971	0.6868	6.70066	11.6767	11.5046
4.08039	0.64215	6.65433	11.6397	11.5032
4.11107	0.5634	6.57889	11.6064	11.5028
4.14175	0.45189	6.4794	11.5782	11.5037
4.17243	0.31051	6.36327	11.5561	11.5049
4.20311	0.14764	6.24036	11.5411	11.5059
4.23379	0.09572	6.12313	11.5332	11.5065
4.26447	0.29173	6.02611	11.5325	11.5065
4.29515	0.52029	5.96364	11.5383	11.5061
4.32583	0.76064	5.94519	11.5502	11.5053
4.35651	1.00529	5.97049	11.567	11.5043
4.38719	1.24769	6.02972	11.5878	11.5032
4.41786	1.48151	6.10894	11.6112	11.5026
4.44854	1.70065	6.19525	11.6361	11.5028
4.47922	1.89939	6.27897	11.6613	11.5035
4.5099	2.07258	6.35364	11.6857	11.5042
4.54058	2.21576	6.41531	11.7085	11.5047
4.57126	2.32534	6.4618	11.7291	11.5049
4.60194	2.39871	6.49205	11.7468	11.5047
4.63262	2.43435	6.50572	11.7614	11.5042
4.6633	2.43181	6.50285	11.7727	11.5034
4.69398	2.3918	6.48372	11.7804	11.5023
4.72466	2.31609	6.44881	11.7845	11.5012
4.75534	2.20747	6.39878	11.7847	11.5003
4.78602	2.06968	6.33459	11.7812	11.5011
4.8167	1.90729	6.25757	11.7737	11.502
4.84738	1.72565	6.16953	11.7622	11.5026
4.87806	1.53081	6.07277	11.747	11.5029
4.90874	1.32959	5.97018	11.7281	11.5029
4.93942	1.12989	5.86513	11.7062	11.5026
4.9701	0.94117	5.7615	11.6821	11.502
5.00078	0.77558	5.6635	11.657	11.5015
5.03146	0.64873	5.57551	11.633	11.5015
5.06214	0.57709	5.50164	11.6132	11.5022
5.09282	0.56682	5.4449	11.6017	11.5032
5.1235	0.60415	5.40606	11.6017	11.5043
5.15418	0.66484	5.38286	11.6121	11.5052
5.18486	0.72855	5.37049	11.6287	11.506
5.21553	0.7825	5.36339	11.6473	11.5064
5.24621	0.81957	5.35685	11.6652	11.5067
5.27689	0.83615	5.34781	11.6805	11.5066
5.30757	0.83095	5.33482	11.6925	11.5063
5.33825	0.80434	5.31766	11.7007	11.5058
5.36893	0.75795	5.29697	11.705	11.5051
5.39961	0.6946	5.27384	11.7057	11.5044
5.43029	0.61818	5.2496	11.7032	11.5037
5.46097	0.5338	5.22557	11.6982	11.5032
5.49165	0.44812	5.20293	11.6912	11.5029
5.52233	0.37007	5.18266	11.683	11.5029
5.55301	0.3115	5.1655	11.6742	11.503
5.58369	0.28459	5.15196	11.6651	11.5031
5.61437	0.29237	5.14224	11.6561	11.5031
5.64505	0.32372	5.13622	11.6473	11.503
5.67573	0.36347	5.13337	11.6388	11.5028
5.70641	0.40103	5.13274	11.6304	11.5025
5.73709	0.43091	5.13315	11.6222	11.5021
5.76777	0.45117	5.13336	11.6141	11.5017
5.79845	0.46227	5.13226	11.6063	11.5014
5.82913	0.46639	5.129	11.5989	11.5012
5.85981	0.4668	5.12312	11.5923	11.5014
5.89049	0.46724	5.11458	11.5866	11.5016
5.92117	0.47095	5.10385	11.5822	11.5018
5.95185	0.47984	5.09202	11.5792	11.502
5.98253	0.49393	5.08088	11.5776	11.5022

## Sheet: Figure 2f
Co foil		0	0.05	0.1	0.15	0.2	0.25	0.3	0.35	0.4	0.45	0.5	0.55	0.6	0.65	0.7	0.75	0.8	0.85	0.9	0.95	1	1.05	1.1	1.15	1.2	1.25	1.3	1.35	1.4	1.45	1.5	1.55	1.6	1.65	1.7	1.75	1.8	1.85	1.9	1.95	2	2.05	2.1	2.15	2.2	2.25	2.3	2.35
	1	0.05269	0.05337	0.05405	0.05471	0.05535	0.05599	0.0566	0.05721	0.05779	0.05836	0.05892	0.05945	0.05997	0.06046	0.06094	0.06139	0.06183	0.06224	0.06263	0.063	0.06335	0.06367	0.06396	0.06424	0.06448	0.0647	0.0649	0.06507	0.06521	0.06533	0.06542	0.06548	0.06551	0.06552	0.0655	0.06545	0.06537	0.06526	0.06512	0.06496	0.06477	0.06455	0.0643	0.06402	0.06371	0.06338	0.06302	0.06263
	1.05	0.05764	0.05853	0.05942	0.06029	0.06115	0.062	0.06284	0.06366	0.06447	0.06526	0.06603	0.06678	0.06752	0.06824	0.06893	0.06961	0.07026	0.07089	0.07149	0.07207	0.07263	0.07316	0.07366	0.07414	0.07458	0.075	0.07539	0.07575	0.07607	0.07637	0.07663	0.07686	0.07706	0.07723	0.07736	0.07746	0.07752	0.07755	0.07754	0.0775	0.07742	0.07731	0.07716	0.07698	0.07676	0.07651	0.07622	0.0759
	1.1	0.06155	0.06266	0.06378	0.06488	0.06598	0.06706	0.06814	0.06921	0.07027	0.07131	0.07234	0.07335	0.07435	0.07533	0.07629	0.07724	0.07816	0.07906	0.07994	0.0808	0.08163	0.08243	0.08321	0.08396	0.08469	0.08538	0.08604	0.08667	0.08727	0.08784	0.08837	0.08886	0.08932	0.08975	0.09013	0.09048	0.09079	0.09106	0.09129	0.09149	0.09164	0.09175	0.09181	0.09184	0.09183	0.09177	0.09167	0.09153
	1.15	0.06395	0.06528	0.0666	0.06793	0.06925	0.07057	0.07189	0.0732	0.07451	0.07581	0.07711	0.0784	0.07967	0.08094	0.08219	0.08343	0.08465	0.08586	0.08705	0.08822	0.08937	0.09051	0.09161	0.0927	0.09376	0.09479	0.0958	0.09678	0.09773	0.09864	0.09953	0.10038	0.1012	0.10198	0.10272	0.10343	0.10409	0.10472	0.10531	0.10585	0.10636	0.10681	0.10723	0.1076	0.10792	0.1082	0.10843	0.10862
	1.2	0.06457	0.06605	0.06755	0.06905	0.07055	0.07207	0.07359	0.07511	0.07664	0.07817	0.0797	0.08123	0.08276	0.08429	0.08582	0.08734	0.08886	0.09037	0.09187	0.09336	0.09484	0.09632	0.09777	0.09922	0.10064	0.10205	0.10344	0.10481	0.10616	0.10749	0.10879	0.11006	0.11131	0.11253	0.11372	0.11487	0.11599	0.11708	0.11813	0.11914	0.12012	0.12105	0.12194	0.12279	0.12359	0.12435	0.12506	0.12572
	1.25	0.06337	0.06493	0.06652	0.06812	0.06973	0.07136	0.07301	0.07467	0.07634	0.07802	0.07972	0.08142	0.08314	0.08487	0.0866	0.08835	0.0901	0.09186	0.09362	0.09539	0.09717	0.09894	0.10072	0.10249	0.10427	0.10604	0.10781	0.10957	0.11132	0.11307	0.11481	0.11654	0.11825	0.11994	0.12162	0.12329	0.12493	0.12655	0.12814	0.12971	0.13125	0.13276	0.13424	0.13569	0.1371	0.13847	0.13981	0.1411
	1.3	0.06061	0.06216	0.06374	0.06534	0.06695	0.06859	0.07025	0.07194	0.07364	0.07536	0.07711	0.07888	0.08067	0.08249	0.08432	0.08618	0.08806	0.08996	0.09188	0.09383	0.09579	0.09778	0.09979	0.10181	0.10386	0.10592	0.108	0.1101	0.11221	0.11434	0.11647	0.11862	0.12078	0.12295	0.12512	0.1273	0.12948	0.13166	0.13383	0.13601	0.13817	0.14033	0.14248	0.14461	0.14672	0.14882	0.1509	0.15295
	1.35	0.05681	0.05826	0.05972	0.0612	0.06271	0.06424	0.06579	0.06736	0.06896	0.07059	0.07224	0.07393	0.07564	0.07739	0.07917	0.08099	0.08284	0.08473	0.08666	0.08862	0.09063	0.09268	0.09477	0.09691	0.09909	0.10131	0.10358	0.10589	0.10825	0.11065	0.11309	0.11558	0.11811	0.12068	0.12328	0.12593	0.12861	0.13133	0.13407	0.13685	0.13965	0.14248	0.14533	0.14819	0.15107	0.15396	0.15686	0.15976
	1.4	0.0527	0.05395	0.0552	0.05648	0.05776	0.05906	0.06038	0.06171	0.06307	0.06445	0.06586	0.0673	0.06876	0.07027	0.07181	0.0734	0.07503	0.07671	0.07844	0.08023	0.08208	0.08399	0.08597	0.08802	0.09014	0.09233	0.0946	0.09696	0.09939	0.1019	0.1045	0.10718	0.10995	0.1128	0.11574	0.11876	0.12186	0.12504	0.1283	0.13163	0.13504	0.13852	0.14206	0.14567	0.14934	0.15306	0.15683	0.16064
	1.45	0.049	0.05002	0.05102	0.05202	0.05302	0.05402	0.05501	0.05601	0.05701	0.05801	0.05903	0.06007	0.06112	0.06221	0.06332	0.06447	0.06567	0.06691	0.06822	0.06959	0.07104	0.07256	0.07418	0.07588	0.0777	0.07962	0.08166	0.08381	0.0861	0.08852	0.09107	0.09376	0.0966	0.09957	0.10269	0.10595	0.10936	0.11291	0.1166	0.12042	0.12438	0.12847	0.13269	0.13703	0.14149	0.14606	0.15073	0.1555
	1.5	0.04633	0.04714	0.04792	0.04866	0.04937	0.05006	0.05071	0.05134	0.05193	0.05251	0.05306	0.0536	0.05412	0.05464	0.05517	0.0557	0.05626	0.05685	0.05748	0.05817	0.05893	0.05977	0.06072	0.06178	0.06297	0.0643	0.0658	0.06747	0.06932	0.07138	0.07364	0.07611	0.0788	0.08172	0.08487	0.08824	0.09184	0.09567	0.09971	0.10398	0.10845	0.11314	0.11802	0.1231	0.12836	0.1338	0.13941	0.14518
	1.55	0.04496	0.04565	0.04629	0.04687	0.04739	0.04785	0.04825	0.04858	0.04885	0.04905	0.04918	0.04925	0.04925	0.0492	0.04909	0.04894	0.04875	0.04853	0.0483	0.04807	0.04787	0.04772	0.04764	0.04766	0.04781	0.04813	0.04865	0.04941	0.05043	0.05175	0.05339	0.05536	0.05768	0.06036	0.0634	0.06679	0.07053	0.07461	0.07902	0.08375	0.08879	0.09412	0.09972	0.1056	0.11173	0.11811	0.12472	0.13154
	1.6	0.04476	0.04545	0.04608	0.04664	0.04712	0.04751	0.04782	0.04804	0.04815	0.04817	0.04807	0.04787	0.04755	0.04711	0.04655	0.04587	0.04508	0.04417	0.04314	0.04202	0.0408	0.03951	0.03817	0.03681	0.03548	0.03422	0.03311	0.03223	0.03167	0.03154	0.03192	0.0329	0.03452	0.03679	0.03968	0.04317	0.0472	0.05174	0.05673	0.06214	0.06794	0.07409	0.08059	0.0874	0.09451	0.10191	0.10957	0.1175
	1.65	0.04531	0.04612	0.04686	0.04753	0.04811	0.04861	0.049	0.0493	0.04948	0.04955	0.04949	0.04929	0.04895	0.04846	0.04782	0.04701	0.04603	0.04487	0.04353	0.042	0.04027	0.03834	0.03621	0.03387	0.03133	0.02859	0.02567	0.0226	0.01944	0.01629	0.0134	0.0113	0.01079	0.0124	0.01576	0.02023	0.02541	0.03111	0.03724	0.04373	0.05056	0.05772	0.06518	0.07295	0.08101	0.08934	0.09796	0.10685
	1.7	0.04613	0.04712	0.04806	0.04893	0.04972	0.05043	0.05105	0.05157	0.05198	0.05228	0.05246	0.05251	0.05241	0.05217	0.05177	0.05121	0.05047	0.04956	0.04845	0.04715	0.04564	0.04392	0.04199	0.03984	0.03746	0.03487	0.03206	0.02904	0.02585	0.02253	0.01918	0.016	0.0134	0.01214	0.01297	0.01588	0.02024	0.02553	0.03148	0.03794	0.04484	0.05214	0.05981	0.06783	0.0762	0.0849	0.09393	0.10327
	1.75	0.04683	0.04803	0.04919	0.0503	0.05135	0.05232	0.05323	0.05405	0.05478	0.05541	0.05594	0.05635	0.05664	0.05681	0.05684	0.05672	0.05646	0.05604	0.05547	0.05473	0.05383	0.05276	0.05153	0.05014	0.04861	0.04695	0.04518	0.04333	0.04146	0.03963	0.03793	0.03647	0.03539	0.03485	0.03501	0.03601	0.03793	0.04079	0.04455	0.04914	0.05449	0.06052	0.06717	0.07438	0.08212	0.09034	0.09902	0.10814
	1.8	0.04714	0.04856	0.04994	0.05129	0.05259	0.05385	0.05504	0.05618	0.05724	0.05823	0.05914	0.05996	0.06067	0.06129	0.0618	0.0622	0.06247	0.06263	0.06267	0.06258	0.06236	0.06203	0.06158	0.06102	0.06037	0.05965	0.05887	0.05807	0.05728	0.05656	0.05595	0.05552	0.05535	0.05551	0.05609	0.05716	0.0588	0.06106	0.06398	0.06758	0.07187	0.07684	0.08246	0.08872	0.09559	0.10304	0.11105	0.11959
	1.85	0.04697	0.04856	0.05014	0.0517	0.05324	0.05474	0.05621	0.05764	0.05902	0.06034	0.06161	0.06281	0.06393	0.06498	0.06596	0.06684	0.06764	0.06835	0.06897	0.0695	0.06993	0.07029	0.07056	0.07076	0.07091	0.07101	0.07108	0.07115	0.07125	0.07141	0.07167	0.07207	0.07267	0.0735	0.07463	0.07611	0.078	0.08033	0.08317	0.08653	0.09045	0.09495	0.10004	0.10573	0.112	0.11885	0.12629	0.13428
	1.9	0.04627	0.048	0.04974	0.05148	0.05321	0.05492	0.05662	0.0583	0.05994	0.06156	0.06313	0.06467	0.06615	0.06759	0.06897	0.07029	0.07155	0.07275	0.07389	0.07496	0.07597	0.07693	0.07783	0.07869	0.07952	0.08032	0.08112	0.08193	0.08277	0.08368	0.08467	0.08578	0.08704	0.0885	0.09019	0.09215	0.09443	0.09707	0.1001	0.10355	0.10747	0.11187	0.11679	0.12222	0.12819	0.13471	0.14177	0.14938
	1.95	0.04509	0.04693	0.04878	0.05065	0.05252	0.0544	0.05627	0.05814	0.06	0.06185	0.06368	0.06548	0.06726	0.06901	0.07073	0.07242	0.07407	0.07567	0.07725	0.07878	0.08028	0.08174	0.08318	0.08459	0.08599	0.08738	0.08879	0.09021	0.09168	0.09321	0.09482	0.09653	0.09838	0.1004	0.10261	0.10505	0.10775	0.11074	0.11406	0.11774	0.12181	0.1263	0.13122	0.13661	0.14247	0.14883	0.15569	0.16306
	2	0.04351	0.04541	0.04733	0.04928	0.05125	0.05324	0.05524	0.05725	0.05926	0.06128	0.0633	0.06531	0.06731	0.06931	0.07129	0.07326	0.07522	0.07715	0.07907	0.08097	0.08286	0.08473	0.0866	0.08846	0.09033	0.0922	0.0941	0.09603	0.09801	0.10006	0.10218	0.10441	0.10676	0.10925	0.11192	0.11479	0.11788	0.12123	0.12486	0.12879	0.13307	0.13771	0.14273	0.14817	0.15403	0.16033	0.1671	0.17433
	2.05	0.04161	0.04354	0.04549	0.04749	0.04951	0.05155	0.05363	0.05572	0.05783	0.05996	0.06211	0.06426	0.06643	0.06859	0.07077	0.07294	0.07512	0.0773	0.07948	0.08166	0.08385	0.08604	0.08823	0.09045	0.09268	0.09493	0.09722	0.09956	0.10194	0.1044	0.10694	0.10958	0.11234	0.11523	0.11828	0.12152	0.12495	0.12861	0.13252	0.13671	0.14119	0.146	0.15115	0.15666	0.16256	0.16886	0.17558	0.18273
	2.1	0.0395	0.04141	0.04337	0.04536	0.04739	0.04946	0.05156	0.05369	0.05585	0.05804	0.06025	0.06249	0.06475	0.06702	0.06932	0.07163	0.07395	0.0763	0.07866	0.08103	0.08343	0.08584	0.08828	0.09075	0.09325	0.09578	0.09837	0.101	0.1037	0.10648	0.10934	0.1123	0.11538	0.11859	0.12195	0.12547	0.12918	0.1331	0.13725	0.14165	0.14632	0.15127	0.15654	0.16214	0.16808	0.1744	0.18109	0.18817
	2.15	0.03726	0.03913	0.04105	0.04302	0.04503	0.04708	0.04917	0.05129	0.05346	0.05565	0.05788	0.06015	0.06244	0.06476	0.06711	0.06949	0.0719	0.07433	0.0768	0.07929	0.08182	0.08437	0.08697	0.0896	0.09228	0.09501	0.0978	0.10065	0.10357	0.10657	0.10966	0.11286	0.11618	0.11962	0.12321	0.12696	0.13088	0.135	0.13933	0.1439	0.14871	0.15378	0.15915	0.16481	0.17079	0.17711	0.18377	0.1908
	2.2	0.03495	0.03677	0.03864	0.04055	0.04251	0.04451	0.04656	0.04864	0.05077	0.05294	0.05515	0.05739	0.05967	0.06199	0.06434	0.06673	0.06915	0.07161	0.07411	0.07665	0.07924	0.08186	0.08453	0.08726	0.09004	0.09288	0.09578	0.09876	0.10182	0.10497	0.10821	0.11156	0.11504	0.11864	0.12238	0.12629	0.13036	0.13462	0.13909	0.14377	0.14868	0.15384	0.15927	0.16497	0.17097	0.17728	0.18391	0.19087
	2.25	0.03265	0.0344	0.03619	0.03803	0.03992	0.04186	0.04383	0.04586	0.04792	0.05002	0.05217	0.05436	0.05658	0.05885	0.06116	0.06351	0.0659	0.06833	0.07081	0.07333	0.07591	0.07853	0.08122	0.08396	0.08676	0.08964	0.09259	0.09562	0.09874	0.10196	0.10528	0.10871	0.11227	0.11596	0.1198	0.1238	0.12796	0.13231	0.13685	0.14161	0.14658	0.15179	0.15725	0.16297	0.16897	0.17525	0.18184	0.18873
	2.3	0.0304	0.03206	0.03378	0.03554	0.03734	0.03919	0.04108	0.04302	0.045	0.04702	0.04908	0.05118	0.05332	0.0555	0.05773	0.05999	0.06231	0.06466	0.06707	0.06953	0.07204	0.07461	0.07724	0.07993	0.0827	0.08554	0.08847	0.09149	0.0946	0.09782	0.10115	0.1046	0.10818	0.1119	0.11577	0.1198	0.124	0.12839	0.13296	0.13775	0.14275	0.14797	0.15344	0.15916	0.16513	0.17138	0.17791	0.18472
	2.35	0.02823	0.02981	0.03144	0.03311	0.03482	0.03658	0.03837	0.04021	0.04209	0.04401	0.04596	0.04796	0.04999	0.05206	0.05418	0.05633	0.05853	0.06077	0.06307	0.06541	0.06781	0.07027	0.0728	0.0754	0.07807	0.08082	0.08367	0.08661	0.08965	0.09281	0.09609	0.09949	0.10304	0.10673	0.11058	0.11459	0.11878	0.12316	0.12773	0.13251	0.1375	0.14272	0.14817	0.15386	0.15981	0.16601	0.17248	0.17921
	2.4	0.02617	0.02766	0.0292	0.03078	0.0324	0.03406	0.03575	0.03749	0.03926	0.04107	0.04291	0.04478	0.04669	0.04864	0.05062	0.05264	0.0547	0.0568	0.05895	0.06115	0.0634	0.06571	0.06809	0.07054	0.07307	0.07568	0.07839	0.0812	0.08412	0.08716	0.09033	0.09364	0.09709	0.1007	0.10448	0.10843	0.11257	0.1169	0.12143	0.12618	0.13114	0.13632	0.14174	0.1474	0.15331	0.15946	0.16587	0.17254
	2.45	0.02422	0.02563	0.02708	0.02857	0.0301	0.03166	0.03326	0.03489	0.03655	0.03824	0.03997	0.04172	0.0435	0.04531	0.04714	0.04901	0.05092	0.05286	0.05484	0.05687	0.05894	0.06107	0.06327	0.06553	0.06787	0.0703	0.07283	0.07546	0.07821	0.08108	0.0841	0.08726	0.09057	0.09406	0.09772	0.10157	0.10562	0.10987	0.11433	0.11901	0.12392	0.12906	0.13443	0.14005	0.14591	0.15202	0.15838	0.16499
	2.5	0.02239	0.02372	0.02509	0.02649	0.02793	0.0294	0.03091	0.03244	0.03399	0.03558	0.03718	0.03881	0.04046	0.04213	0.04382	0.04554	0.04728	0.04905	0.05085	0.05269	0.05457	0.05649	0.05847	0.06052	0.06264	0.06485	0.06716	0.06957	0.0721	0.07476	0.07757	0.08054	0.08367	0.08699	0.0905	0.09421	0.09813	0.10227	0.10663	0.11123	0.11607	0.12115	0.12648	0.13206	0.13788	0.14395	0.15027	0.15683
	2.55	0.02068	0.02193	0.02322	0.02455	0.0259	0.02729	0.0287	0.03014	0.0316	0.03308	0.03458	0.03609	0.03762	0.03915	0.04071	0.04227	0.04385	0.04545	0.04706	0.0487	0.05037	0.05208	0.05383	0.05564	0.05752	0.05947	0.06152	0.06367	0.06595	0.06836	0.07093	0.07366	0.07657	0.07968	0.08299	0.08653	0.09029	0.0943	0.09855	0.10305	0.1078	0.11282	0.11809	0.12363	0.12942	0.13546	0.14176	0.14829
	2.6	0.01908	0.02026	0.02148	0.02273	0.02401	0.02532	0.02665	0.028	0.02937	0.03076	0.03216	0.03357	0.03498	0.0364	0.03782	0.03924	0.04067	0.0421	0.04353	0.04498	0.04644	0.04792	0.04943	0.05099	0.0526	0.05428	0.05605	0.05792	0.0599	0.06203	0.06431	0.06676	0.06941	0.07227	0.07536	0.07869	0.08227	0.08611	0.09022	0.09461	0.09928	0.10422	0.10944	0.11494	0.12071	0.12674	0.13303	0.13956
	2.65	0.01758	0.0187	0.01985	0.02103	0.02224	0.02348	0.02474	0.02602	0.02731	0.02862	0.02993	0.03124	0.03256	0.03387	0.03518	0.03647	0.03776	0.03903	0.0403	0.04156	0.04282	0.04408	0.04536	0.04666	0.048	0.04939	0.05085	0.05241	0.05408	0.05588	0.05784	0.05998	0.06233	0.06491	0.06773	0.07082	0.07419	0.07785	0.0818	0.08607	0.09063	0.09551	0.10068	0.10616	0.11191	0.11795	0.12425	0.1308
	2.7	0.01618	0.01723	0.01832	0.01944	0.02059	0.02176	0.02295	0.02417	0.02539	0.02663	0.02787	0.02911	0.03034	0.03156	0.03277	0.03396	0.03512	0.03627	0.03739	0.03848	0.03955	0.04061	0.04166	0.04271	0.04378	0.04488	0.04603	0.04725	0.04858	0.05003	0.05164	0.05343	0.05545	0.0577	0.06023	0.06304	0.06617	0.06962	0.07341	0.07754	0.082	0.0868	0.09194	0.09739	0.10316	0.10922	0.11555	0.12214
	2.75	0.01487	0.01586	0.01689	0.01794	0.01903	0.02015	0.02128	0.02244	0.02361	0.02479	0.02597	0.02714	0.02831	0.02946	0.03059	0.03169	0.03276	0.03379	0.03479	0.03574	0.03665	0.03753	0.03837	0.03919	0.04	0.04081	0.04164	0.04253	0.0435	0.04458	0.0458	0.04722	0.04885	0.05075	0.05294	0.05545	0.05831	0.06153	0.06513	0.06912	0.07348	0.07822	0.08332	0.08877	0.09455	0.10065	0.10704	0.1137
	2.8	0.01364	0.01457	0.01554	0.01654	0.01757	0.01863	0.01972	0.02082	0.02194	0.02307	0.0242	0.02533	0.02644	0.02754	0.02861	0.02965	0.03065	0.0316	0.03249	0.03333	0.03412	0.03484	0.0355	0.03611	0.03668	0.03723	0.03776	0.03832	0.03892	0.03961	0.04043	0.04142	0.04264	0.04414	0.04595	0.04812	0.05068	0.05366	0.05706	0.06089	0.06515	0.06983	0.07491	0.08037	0.0862	0.09236	0.09882	0.10557
	2.85	0.01248	0.01335	0.01426	0.01521	0.01619	0.0172	0.01824	0.0193	0.02037	0.02146	0.02255	0.02364	0.02472	0.02578	0.02681	0.0278	0.02875	0.02964	0.03047	0.03123	0.03191	0.03252	0.03304	0.03348	0.03385	0.03416	0.03441	0.03465	0.0349	0.03519	0.03559	0.03614	0.0369	0.03795	0.03934	0.04113	0.04336	0.04606	0.04926	0.05294	0.0571	0.06173	0.06681	0.0723	0.07818	0.08442	0.09097	0.09782
	2.9	0.01139	0.01221	0.01307	0.01396	0.01489	0.01585	0.01684	0.01785	0.01889	0.01994	0.021	0.02206	0.02311	0.02414	0.02515	0.02612	0.02704	0.0279	0.02869	0.0294	0.03002	0.03054	0.03096	0.03128	0.03148	0.03159	0.03162	0.03157	0.03148	0.0314	0.03136	0.03144	0.03172	0.03227	0.03318	0.03454	0.0364	0.0388	0.04177	0.04531	0.04939	0.05399	0.05909	0.06463	0.07058	0.07691	0.08358	0.09054
	2.95	0.01038	0.01114	0.01194	0.01277	0.01365	0.01456	0.01551	0.01648	0.01748	0.0185	0.01953	0.02056	0.0216	0.02261	0.02361	0.02457	0.02548	0.02633	0.0271	0.02779	0.02838	0.02886	0.02922	0.02945	0.02955	0.02952	0.02935	0.02907	0.0287	0.02826	0.02782	0.02743	0.02718	0.02718	0.02755	0.02841	0.02984	0.03191	0.03465	0.03805	0.04208	0.04668	0.05181	0.05743	0.06348	0.06992	0.0767	0.08377
	3	0.00943	0.01013	0.01087	0.01166	0.01248	0.01334	0.01424	0.01518	0.01614	0.01712	0.01813	0.01915	0.02016	0.02117	0.02216	0.02312	0.02404	0.02489	0.02567	0.02637	0.02696	0.02743	0.02777	0.02796	0.028	0.02788	0.02759	0.02714	0.02654	0.02581	0.025	0.02416	0.02338	0.0228	0.02255	0.02281	0.02373	0.02543	0.02793	0.03122	0.03522	0.03986	0.04507	0.05078	0.05694	0.0635	0.07039	0.07759
	3.05	0.00854	0.00919	0.00987	0.0106	0.01137	0.01219	0.01304	0.01393	0.01486	0.01581	0.01679	0.01779	0.0188	0.0198	0.02079	0.02176	0.02269	0.02356	0.02437	0.02509	0.0257	0.02619	0.02654	0.02674	0.02677	0.02662	0.02627	0.02572	0.02497	0.02403	0.02293	0.0217	0.02043	0.01923	0.01829	0.01783	0.01813	0.01938	0.02164	0.02484	0.02888	0.03361	0.03894	0.04477	0.05105	0.05772	0.06473	0.07202
	3.1	0.00772	0.00831	0.00894	0.00961	0.01033	0.01109	0.01189	0.01274	0.01363	0.01455	0.01551	0.01649	0.01748	0.01849	0.01949	0.02047	0.02142	0.02232	0.02316	0.02391	0.02457	0.0251	0.0255	0.02573	0.02579	0.02565	0.0253	0.02472	0.02391	0.02286	0.02157	0.02007	0.01839	0.01664	0.01497	0.01366	0.01312	0.01378	0.01578	0.01899	0.02314	0.02803	0.03351	0.03948	0.04588	0.05265	0.05974	0.06711
	3.15	0.00696	0.0075	0.00807	0.00868	0.00935	0.01005	0.01081	0.01161	0.01246	0.01335	0.01428	0.01524	0.01622	0.01722	0.01822	0.01922	0.02019	0.02113	0.02201	0.02281	0.02352	0.02412	0.02458	0.02488	0.025	0.02492	0.02461	0.02407	0.02327	0.02219	0.02083	0.01919	0.01728	0.01513	0.01284	0.01061	0.00893	0.00866	0.01039	0.01375	0.01815	0.02326	0.02891	0.035	0.04149	0.04832	0.05546	0.06286
	3.2	0.00627	0.00675	0.00726	0.00782	0.00842	0.00908	0.00978	0.01054	0.01134	0.01219	0.01309	0.01403	0.015	0.016	0.01701	0.01802	0.01901	0.01998	0.02091	0.02177	0.02254	0.0232	0.02374	0.02413	0.02433	0.02434	0.02413	0.02367	0.02294	0.02192	0.0206	0.01896	0.01698	0.01467	0.01204	0.00914	0.00619	0.00419	0.00554	0.00938	0.01416	0.01949	0.02526	0.03142	0.03793	0.04477	0.0519	0.05929
	3.25	0.00564	0.00606	0.00652	0.00702	0.00757	0.00816	0.00881	0.00952	0.01028	0.01109	0.01196	0.01287	0.01382	0.01481	0.01582	0.01685	0.01787	0.01887	0.01984	0.02075	0.02159	0.02234	0.02296	0.02344	0.02375	0.02387	0.02377	0.02343	0.02282	0.02192	0.02072	0.01918	0.0173	0.01506	0.01244	0.00943	0.00603	0.00223	0.00197	0.00657	0.01156	0.01694	0.02268	0.02879	0.03524	0.042	0.04905	0.05636
	3.3	0.00506	0.00543	0.00583	0.00628	0.00677	0.00731	0.00791	0.00856	0.00927	0.01004	0.01087	0.01176	0.01269	0.01367	0.01468	0.01571	0.01675	0.01779	0.0188	0.01977	0.02067	0.02149	0.02221	0.02279	0.02321	0.02345	0.02348	0.02328	0.02282	0.02209	0.02105	0.0197	0.01801	0.01598	0.01361	0.01091	0.00797	0.00512	0.00399	0.00651	0.01077	0.01576	0.02124	0.02713	0.03338	0.03997	0.04687	0.05403
	3.35	0.00455	0.00487	0.00521	0.0056	0.00604	0.00652	0.00706	0.00766	0.00832	0.00905	0.00984	0.01069	0.0116	0.01257	0.01357	0.01461	0.01566	0.01673	0.01778	0.0188	0.01977	0.02066	0.02147	0.02215	0.02268	0.02305	0.02323	0.02318	0.02289	0.02234	0.0215	0.02037	0.01893	0.01718	0.01515	0.01289	0.01054	0.00847	0.00751	0.00863	0.01166	0.01588	0.02084	0.02635	0.0323	0.03863	0.04529	0.05225
	3.4	0.00409	0.00436	0.00466	0.00499	0.00537	0.00579	0.00627	0.00682	0.00743	0.00811	0.00886	0.00968	0.01056	0.0115	0.0125	0.01354	0.0146	0.01569	0.01677	0.01784	0.01887	0.01984	0.02073	0.02151	0.02216	0.02265	0.02297	0.02308	0.02296	0.0226	0.02198	0.02108	0.0199	0.01846	0.01679	0.01496	0.01312	0.01156	0.0108	0.0114	0.01354	0.01695	0.02129	0.02631	0.03186	0.03786	0.04423	0.05093
	3.45	0.00368	0.00391	0.00416	0.00444	0.00476	0.00513	0.00555	0.00604	0.0066	0.00723	0.00793	0.00871	0.00957	0.01049	0.01147	0.0125	0.01357	0.01467	0.01579	0.0169	0.01798	0.01902	0.01998	0.02086	0.02162	0.02224	0.02269	0.02296	0.02302	0.02285	0.02243	0.02177	0.02086	0.01972	0.01838	0.01693	0.0155	0.01433	0.01376	0.01417	0.01578	0.01856	0.0223	0.02681	0.03193	0.03755	0.04359	0.04998
	3.5	0.00333	0.00351	0.00371	0.00394	0.00421	0.00452	0.00489	0.00532	0.00583	0.00641	0.00707	0.0078	0.00862	0.00951	0.01048	0.0115	0.01257	0.01369	0.01482	0.01596	0.01709	0.01819	0.01923	0.0202	0.02106	0.0218	0.02239	0.0228	0.02303	0.02304	0.02283	0.0224	0.02174	0.02087	0.01985	0.01873	0.01765	0.01678	0.01639	0.01675	0.01806	0.02038	0.02363	0.02766	0.03234	0.03757	0.04326	0.04932
	3.55	0.00302	0.00316	0.00332	0.00351	0.00372	0.00398	0.00429	0.00467	0.00512	0.00565	0.00626	0.00695	0.00773	0.00859	0.00953	0.01054	0.01161	0.01273	0.01388	0.01505	0.01622	0.01737	0.01848	0.01952	0.02048	0.02133	0.02205	0.0226	0.02299	0.02317	0.02316	0.02294	0.02251	0.0219	0.02115	0.02033	0.01954	0.01893	0.01871	0.01908	0.02022	0.02223	0.02508	0.02869	0.03297	0.03782	0.04314	0.04887
	3.6	0.00275	0.00286	0.00298	0.00312	0.00329	0.0035	0.00376	0.00408	0.00447	0.00494	0.0055	0.00615	0.00689	0.00772	0.00863	0.00962	0.01068	0.0118	0.01296	0.01415	0.01535	0.01655	0.01772	0.01884	0.01988	0.02083	0.02166	0.02235	0.02288	0.02324	0.0234	0.02338	0.02317	0.0228	0.02229	0.02173	0.02119	0.0208	0.02073	0.02114	0.02219	0.02398	0.02653	0.0298	0.03371	0.03819	0.04317	0.04856
	3.65	0.00252	0.0026	0.00269	0.00279	0.00292	0.00308	0.00328	0.00355	0.00388	0.0043	0.00481	0.00541	0.00611	0.0069	0.00778	0.00875	0.00979	0.0109	0.01206	0.01327	0.0145	0.01573	0.01695	0.01814	0.01926	0.02031	0.02125	0.02206	0.02273	0.02323	0.02357	0.02372	0.02371	0.02355	0.02327	0.02293	0.02261	0.02241	0.02248	0.02295	0.02396	0.02559	0.0279	0.03088	0.03447	0.03862	0.04325	0.04831
	3.7	0.00232	0.00238	0.00244	0.00251	0.0026	0.00271	0.00286	0.00307	0.00335	0.00372	0.00417	0.00473	0.00538	0.00613	0.00698	0.00792	0.00894	0.01004	0.0112	0.01241	0.01366	0.01493	0.01619	0.01743	0.01863	0.01976	0.02079	0.02172	0.02251	0.02316	0.02365	0.02397	0.02414	0.02417	0.02409	0.02395	0.02382	0.02379	0.02398	0.02451	0.0255	0.02703	0.02916	0.03189	0.03519	0.03904	0.04335	0.04808
	3.75	0.00214	0.00219	0.00223	0.00227	0.00232	0.00239	0.0025	0.00266	0.00289	0.0032	0.0036	0.0041	0.00471	0.00541	0.00622	0.00713	0.00813	0.00921	0.01037	0.01158	0.01284	0.01413	0.01543	0.01672	0.01798	0.01919	0.02031	0.02134	0.02225	0.02302	0.02365	0.02413	0.02446	0.02467	0.02476	0.0248	0.02484	0.02496	0.02526	0.02585	0.02683	0.02828	0.03026	0.03279	0.03584	0.0394	0.04342	0.04784
	3.8	0.00199	0.00202	0.00204	0.00206	0.00209	0.00213	0.00219	0.0023	0.00248	0.00273	0.00308	0.00353	0.00409	0.00475	0.00552	0.00639	0.00736	0.00842	0.00957	0.01078	0.01204	0.01335	0.01468	0.01601	0.01733	0.0186	0.0198	0.02093	0.02194	0.02283	0.02359	0.02421	0.02469	0.02505	0.0253	0.0255	0.02569	0.02594	0.02635	0.02699	0.02797	0.02936	0.03122	0.03356	0.0364	0.0397	0.04343	0.04756
	3.85	0.00186	0.00188	0.00189	0.00189	0.00189	0.0019	0.00193	0.002	0.00212	0.00232	0.00261	0.00301	0.00352	0.00414	0.00487	0.0057	0.00664	0.00768	0.0088	0.01	0.01127	0.01259	0.01394	0.01531	0.01667	0.018	0.01928	0.02048	0.02159	0.02259	0.02347	0.02422	0.02483	0.02533	0.02573	0.02606	0.02639	0.02675	0.02725	0.02794	0.02893	0.03027	0.03202	0.0342	0.03684	0.0399	0.04337	0.04721
	3.9	0.00174	0.00175	0.00175	0.00174	0.00173	0.00172	0.00172	0.00174	0.00182	0.00197	0.00221	0.00255	0.00301	0.00358	0.00426	0.00506	0.00596	0.00697	0.00807	0.00926	0.01052	0.01184	0.01321	0.01461	0.01601	0.01739	0.01873	0.02001	0.02121	0.02231	0.0233	0.02416	0.0249	0.02552	0.02605	0.02651	0.02695	0.02742	0.02799	0.02873	0.02972	0.03102	0.03267	0.03472	0.03717	0.04001	0.04323	0.04678
	3.95	0.00163	0.00164	0.00163	0.00161	0.00159	0.00156	0.00154	0.00154	0.00157	0.00167	0.00185	0.00214	0.00255	0.00307	0.00371	0.00446	0.00532	0.0063	0.00737	0.00854	0.0098	0.01112	0.0125	0.01392	0.01535	0.01678	0.01818	0.01953	0.02081	0.022	0.02308	0.02405	0.0249	0.02564	0.02628	0.02686	0.0274	0.02796	0.0286	0.02938	0.03037	0.03162	0.03319	0.03511	0.03739	0.04002	0.04299	0.04629
	4	0.00154	0.00154	0.00153	0.0015	0.00147	0.00143	0.0014	0.00137	0.00137	0.00142	0.00155	0.00178	0.00213	0.00261	0.0032	0.0039	0.00473	0.00567	0.00671	0.00786	0.0091	0.01042	0.01181	0.01324	0.0147	0.01617	0.01762	0.01903	0.02038	0.02165	0.02282	0.02389	0.02484	0.02569	0.02643	0.02711	0.02775	0.02839	0.02908	0.0299	0.03088	0.0321	0.03359	0.03538	0.0375	0.03993	0.04268	0.04571
[truncated: 275 more columns]

## Sheet: Figure 2g
energy	HESAC-Ni	Ni_foil	NiO
8138.12	0.00405	0.00402	0.00391
8142	0.00379	0.00387	0.00333
8146.01	0.00339	0.00372	0.00311
8149.92	0.0027	0.00357	0.00317
8153.81	0.00282	0.00337	0.00289
8157.8	0.00274	0.00317	0.00258
8161.85	0.00226	0.00294	0.00243
8165.94	0.00161	0.00267	0.00224
8169.97	0.00145	0.00233	0.00198
8173.91	0.00191	0.00201	0.00168
8177.85	0.00197	0.00179	0.00151
8181.7	0.00228	0.0016	0.00133
8185.72	0.00272	0.00142	0.000918935
8189.8	0.00206	0.00123	0.00106
8193.92	0.00222	0.000970077	0.000886712
8197.79	0.0026	0.000850468	0.000673218
8201.98	0.00262	0.00069419	0.000639018
8205.92	0.00212	0.000469787	0.000460073
8209.8	0.00138	0.000188985	0.000309215
8213.74	0.000697355	2.62655e-05	0.000220317
8217.79	-0.000197998	-0.000160532	4.99311e-05
8221.74	-0.000940855	-0.000458996	-0.000181731
8225.96	-0.00166	-0.000712277	-0.000242427
8230.05	-0.00271	-0.000756533	-0.000192756
8233.95	-0.00304	-0.000884628	-0.00020906
8237.76	-0.0028	-0.00107	-0.000559846
8241.8	-0.00271	-0.00112	-0.00056749
8245.78	-0.00262	-0.00113	-0.000656913
8249.86	-0.0014	-0.00122	-0.000771965
8253.95	-0.000914439	-0.00121	-0.000806507
8257.9	-0.00122	-0.00123	-0.000763206
8261.96	-0.00116	-0.00106	-0.000677037
8265.83	-0.000750922	-0.000859714	-0.000839534
8269.74	-0.000781467	-0.000752443	-0.000747571
8273.81	-0.000696078	-0.000726252	-0.000796135
8277.75	-0.000187693	-0.000469483	-0.000789658
8282	-0.000111693	-0.000267617	-0.000510306
8285.98	-0.000259135	-8.15572e-07	-0.00027678
8289.71	0.000397362	0.00040816	-0.00022369
8293.84	0.000812234	0.000736692	4.75707e-05
8297.7	0.00119	0.00155	0.000405327
8301.51	0.0015	0.00245	0.000894763
8305.74	0.00207	0.00371	0.00165
8309.82	0.00373	0.00539	0.00252
8313.63	0.00499	0.00755	0.00346
8314.85	0.00539	0.00848	0.00352
8315.87	0.00559	0.00946	0.00398
8316.89	0.0058	0.01045	0.00438
8317.88	0.00706	0.0114	0.00484
8318.84	0.00762	0.01233	0.00543
8319.63	0.00849	0.01347	0.00584
8320.88	0.00995	0.01579	0.00661
8321.64	0.01054	0.0172	0.00721
8322.76	0.01198	0.01927	0.00798
8323.59	0.01258	0.0208	0.00883
8324.25	0.01413	0.02218	0.0093
8324.51	0.01494	0.02381	0.0097
8325.17	0.01738	0.02528	0.01024
8325.63	0.01917	0.02721	0.01077
8326.09	0.0215	0.02939	0.0114
8326.62	0.02666	0.03173	0.01214
8327.12	0.03307	0.03457	0.01297
8327.58	0.04049	0.03758	0.01377
8328.11	0.05165	0.04138	0.01478
8328.57	0.06252	0.04584	0.01585
8329.07	0.07329	0.05213	0.01705
8329.6	0.0828	0.05985	0.01853
8330.09	0.09026	0.0697	0.02017
8330.59	0.09723	0.08191	0.02211
8331.08	0.10678	0.09892	0.02454
8331.55	0.11961	0.12289	0.02791
8332.04	0.13718	0.16031	0.03304
8332.64	0.16539	0.21815	0.03989
8333.07	0.19068	0.26915	0.04631
8333.56	0.22273	0.3259	0.04933
8334.06	0.2563	0.38251	0.04913
8334.56	0.28904	0.42905	0.04944
8335.08	0.32026	0.47672	0.05239
8335.61	0.34731	0.51036	0.0583
8336.11	0.36941	0.53522	0.0676
8336.61	0.38946	0.55416	0.08042
8337.1	0.4106	0.57043	0.09643
8337.6	0.43392	0.58445	0.11368
8338.1	0.45965	0.59981	0.13209
8338.66	0.49307	0.61661	0.15433
8339.19	0.5293	0.63246	0.18285
8339.65	0.56351	0.64789	0.22065
8340.15	0.60286	0.66567	0.26938
8340.68	0.6465	0.68281	0.3266
8341.24	0.69441	0.6992	0.38527
8341.71	0.73492	0.71106	0.44054
8342.24	0.78405	0.72891	0.49313
8342.47	0.80568	0.73633	0.54456
8343.23	0.87523	0.7633	0.59787
8343.7	0.91479	0.78372	0.65425
8344.23	0.95723	0.80604	0.72054
8344.76	0.99577	0.82911	0.79967
8345.22	1.02459	0.84978	0.88376
8345.75	1.05263	0.87265	0.96295
8346.25	1.07504	0.8909	1.03126
8346.72	1.08875	0.91131	1.08832
8347.25	1.10014	0.92932	1.13829
8347.74	1.10928	0.94486	1.18519
8348.24	1.11301	0.95841	1.23101
8348.74	1.11519	0.96835	1.27732
8349.2	1.11532	0.97651	1.32259
8349.47	1.11439	0.97845	1.3596
8350.17	1.10979	0.9834	1.38151
8350.67	1.10629	0.9852	1.38416
8351.17	1.10461	0.98512	1.37036
8351.43	1.10416	0.98546	1.34509
8351.93	1.103	0.98416	1.31257
8352.39	1.10095	0.98259	1.27489
8353.09	1.09935	0.98113	1.23536
8353.56	1.0981	0.97853	1.19653
8353.86	1.09648	0.97762	1.16079
8354.32	1.09725	0.97782	1.13001
8355.02	1.0923	0.98057	1.10304
8355.25	1.09066	0.98162	1.07987
8355.95	1.08127	0.98492	1.05941
8356.45	1.07619	0.98935	1.03827
8356.98	1.0703	0.99481	1.01497
8357.45	1.06308	0.99863	0.9892
8357.95	1.05524	1.00225	0.96135
8358.45	1.04738	1.00373	0.93265
8358.95	1.03925	1.0043	0.90553
8359.44	1.03256	1.00356	0.8814
8359.94	1.025	1.00137	0.86138
8360.24	1.02102	1.00047	0.84638
8360.71	1.01365	0.99946	0.83661
8361.41	1.00151	0.99705	0.83222
8361.91	0.9953	0.99347	0.83303
8362.44	0.98652	0.99182	0.83925
8362.98	0.97876	0.98917	0.8502
8363.24	0.97454	0.98778	0.86476
8363.98	0.96208	0.98474	0.88225
8364.44	0.95428	0.9825	0.90026
8364.98	0.94686	0.97929	0.91681
8365.51	0.93835	0.97662	0.92995
8366.01	0.93112	0.97418	0.93904
8366.27	0.92798	0.97317	0.94311
8367.01	0.91928	0.97016	0.94365
8367.48	0.91355	0.96887	0.94055
8368.01	0.90727	0.96843	0.93452
8368.51	0.90188	0.9677	0.92687
8369.04	0.89677	0.96626	0.91848
8369.54	0.89288	0.96735	0.91054
8370.04	0.88903	0.96725	0.90324
8370.58	0.88495	0.96628	0.89687
8371.11	0.88212	0.96718	0.89145
8371.65	0.88036	0.9664	0.88625
8372.15	0.87872	0.96826	0.88118
8372.42	0.87785	0.97013	0.87581
8373.12	0.87596	0.97266	0.87043
8373.58	0.87508	0.97479	0.86448
8374.12	0.87405	0.97689	0.85871
8374.62	0.87307	0.98079	0.85306
8375.12	0.87282	0.98192	0.84786
8375.66	0.87314	0.98669	0.84354
8376.12	0.87405	0.98918	0.83994
8376.62	0.8754	0.991	0.83756
8377.16	0.8768	0.99616	0.83643
8377.66	0.8781	1.0002	0.83643
8378.16	0.87962	1.00353	0.83776
8378.43	0.88047	1.00579	0.84008
8379.1	0.88246	1.01157	0.84407
8379.6	0.88376	1.01581	0.84898
8380.07	0.88544	1.01843	0.85497
8380.6	0.88785	1.02169	0.86152
8381.11	0.89002	1.0243	0.86832
8381.34	0.89101	1.02543	0.87514
8382.04	0.89406	1.0283	0.88213
8382.51	0.89626	1.02892	0.88876
8383.01	0.89904	1.02997	0.89513
8383.52	0.90256	1.02915	0.9009
8384.19	0.90676	1.02717	0.91106
8385.36	0.9133	1.02094	0.91917
8386.36	0.91966	1.01416	0.92704
8387.34	0.92614	1.00811	0.93713
8388.38	0.93373	1.00057	0.952
8389.38	0.94114	0.99443	0.97228
8390.42	0.94899	0.98948	0.99557
8391.23	0.95404	0.9851	1.01877
8392.27	0.95974	0.9804	1.04098
8393.37	0.96634	0.97642	1.06079
8394.41	0.97085	0.97107	1.07701
8395.39	0.97495	0.96805	1.08946
8396.53	0.9783	0.96709	1.09955
8397.44	0.98171	0.9664	1.10777
8398.48	0.98524	0.96645	1.11449
8399.52	0.98782	0.96709	1.11918
8400.53	0.99014	0.96671	1.1205
8401.57	0.99122	0.96636	1.11687
8402.58	0.99356	0.96604	1.10829
8403.66	0.99497	0.96481	1.09579
8404.63	0.9976	0.96463	1.08188
8405.64	1.00032	0.96592	1.0676
8406.65	1.0019	0.96714	1.05295
8407.43	1.00241	0.96818	1.03807
8408.67	1.00218	0.97099	1.02349
8409.55	1.00254	0.97327	1.00908
8410.36	1.00344	0.97506	0.996
8411.54	1.00419	0.97641	0.98435
8412.38	1.00287	0.97788	0.97311
8413.5	1.00354	0.9803	0.96274
8414.44	1.00505	0.98196	0.95215
8415.32	1.00466	0.9843	0.94206
8416.33	1.00375	0.98823	0.93317
8417.44	1.00422	0.99062	0.92559
8418.36	1.00297	0.99265	0.91955
8419.34	1.0008	0.99625	0.91516
8420.38	1.00027	0.99894	0.91227
8421.36	0.99982	1.00177	0.91119
8422.34	0.99801	1.00432	0.91187
8423.39	0.99569	1.00704	0.91455
8424.17	0.99427	1.00962	0.91879
8425.39	0.99198	1.01294	0.92502
8426.44	0.98924	1.01693	0.9322
8427.42	0.98702	1.02166	0.93983
8428.4	0.9854	1.02461	0.9477
8429.48	0.98291	1.02688	0.95481
8430.5	0.98058	1.02968	0.96048
8431.48	0.98047	1.03207	0.96479
8432.53	0.98016	1.03261	0.96748
8433.55	0.97987	1.03246	0.96913
8434.53	0.97775	1.03141	0.97025
8435.65	0.97646	1.03001	0.97136
8436.6	0.97583	1.02774	0.97265
8437.58	0.97684	1.02477	0.97432
8438.57	0.97717	1.02212	0.97585
8439.59	0.97811	1.01819	0.97792
8440.47	0.9775	1.01442	0.98053
8441.49	0.97657	1.0111	0.98414
8442.3	0.9758	1.00824	0.98892
8443.43	0.9759	1.00406	0.99502
8444.34	0.97562	1.00092	1.00199
8445.36	0.97623	0.99684	1.00979
8446.32	0.97662	0.9943	1.01757
8447.3	0.97564	0.9918	1.02486
8448.32	0.97622	0.98981	1.03105
8449.27	0.97682	0.98799	1.03515
8450.3	0.97751	0.98451	1.03745
8451.32	0.97848	0.98168	1.03757
8452.24	0.97851	0.97879	1.03597
8453.29	0.97882	0.97369	1.03303
8454.31	0.97898	0.96938	1.02876
8455.3	0.97921	0.96539	1.02319
8456.36	0.98071	0.96167	1.0163
8457.35	0.9803	0.95919	1.00832
8458.34	0.97914	0.95693	0.99929
8459.39	0.97987	0.95538	0.98978
8460.49	0.97949	0.95529	0.98022
8461.44	0.979	0.95617	0.9704
8462.47	0.97836	0.95776	0.96079
8463.49	0.97672	0.95873	0.95191
8464.48	0.97749	0.96115	0.94396
8465.44	0.97762	0.96546	0.93784
8466.53	0.97752	0.96842	0.93418
8467.52	0.97794	0.97114	0.93319
8468.51	0.97851	0.97516	0.93517
8469.43	0.97905	0.97796	0.94014
8470.46	0.97861	0.98124	0.94746
8471.45	0.97909	0.98521	0.95661
8472.51	0.98031	0.98728	0.96759
8473.4	0.9807	0.98905	0.97885
8474.36	0.98073	0.99084	0.99037
8475.35	0.98147	0.99166	1.00151
8476.25	0.98248	0.99261	1.01123
8477.2	0.98306	0.99325	1.01969
8478.3	0.98322	0.99273	1.02621
8479.3	0.98349	0.99186	1.03044
8480.25	0.98505	0.99099	1.03233
8481.25	0.98611	0.99066	1.03192
8482.07	0.98533	0.99042	1.02938
8483.27	0.98606	0.99101	1.02576
8485.4	0.9883	0.9945	1.01614
8487.36	0.99007	1.00391	1.00735
8489.35	0.9923	1.01123	1.0023
8491.52	0.99373	1.02397	1.00328
8493.58	0.99645	1.0295	1.00881
8495.58	0.99752	1.03625	1.01575
8497.57	0.99867	1.03956	1.02283
8499.6	1.00019	1.04011	1.02982
8501.5	1.00137	1.04095	1.0354
8503.57	1.00192	1.03987	1.0387
8505.5	1.00115	1.03735	1.03931
8507.43	1.00097	1.03456	1.03745
8509.36	1.00275	1.02704	1.03287
8511.4	1.00568	1.01638	1.02555
8513.3	1.00656	1.00572	1.01558
8515.51	1.00263	0.99359	1.00328
8517.52	1.00226	0.98034	0.98872
8519.49	1.00226	0.96819	0.9727
8521.54	1.00335	0.95701	0.95657
8523.65	1.00162	0.95051	0.94223
8525.73	1.00074	0.9491	0.93075
8527.7	1.00111	0.95057	0.92383
8529.75	1.00113	0.95627	0.92252
8531.76	1.00163	0.96425	0.92684
8533.6	1.00206	0.97247	0.93645
8535.58	1.00162	0.98072	0.95032
8537.6	1.00038	0.98686	0.96629
8539.41	0.99908	0.99332	0.98203
8541.46	0.99911	0.99775	0.99686
8543.48	0.99901	1.00026	1.00973
8545.43	0.99946	1.00309	1.02013
8547.56	0.99798	1.00301	1.02778
8549.58	0.99754	1.0023	1.03226
8551.57	0.99723	1.00009	1.03424
8553.62	0.9964	0.99993	1.03388
8555.68	0.99746	0.99816	1.03195
8557.67	0.99593	0.99508	1.02932
8559.67	0.99603	0.99379	1.02654
8561.76	0.99561	0.99154	1.02361
8563.72	0.99606	0.99034	1.02049
8565.72	0.99662	0.99331	1.01751
8567.64	0.99617	0.99573	1.01508
8569.6	0.99777	0.9999	1.01349
8571.57	0.99975	1.00667	1.01233
8573.53	1.00166	1.01256	1.01142
8575.56	0.99999	1.01748	1.0101
8577.6	0.99701	1.02159	1.00795
8579.53	0.99918	1.02439	1.00533
8581.67	0.99901	1.02695	1.00284
8583.64	0.99837	1.03042	1.00035
8585.68	0.99892	1.02679	0.99855
8587.79	0.99924	1.02401	0.99775
8589.8	0.99847	1.02271	0.99828
8591.8	0.99885	1.0181	0.99947
8593.81	1.00047	1.01137	1.00046
8595.72	0.99874	1.00601	1.0005
8597.76	0.99806	1.00069	0.99915
8599.74	0.99883	0.99575	0.99664
8601.57	0.99821	0.99113	0.99287
8603.58	0.99809	0.98764	0.98864
8605.53	0.99902	0.98381	0.98457
8607.54	0.99968	0.98118	0.98139
8609.59	1.00061	0.97928	0.9793
8611.72	1.00214	0.97952	0.97816
8613.66	1.00636	0.98082	0.97827
8615.65	1.01513	0.98214	0.98013
8617.7	1.03057	0.98407	0.98311
8619.86	1.00645	0.99293	0.98645
8621.81	0.99537	0.98357	0.98652
8623.8	0.99716	0.98071	0.99106
8625.86	0.99848	0.98139	0.99628
8627.81	0.9998	0.98208	1.0008
8629.77	1.00121	0.98249	1.00506
8631.72	1.00054	0.98274	1.00903
8633.57	1.00036	0.98562	1.01246
8636.45	1.00122	0.99025	1.01633
8639.59	1.00173	0.98967	1.01867
8642.47	1.00207	0.99108	1.01951
8645.65	1.00246	0.9962	1.01967
8648.68	1.00152	0.99611	1.01908
8651.86	0.99883	0.99722	1.01645
8654.79	0.99844	1.0007	1.01053
8657.76	1.00007	1.00189	1.00238
8660.73	1.00278	1.00362	0.99452
8663.67	1.00489	1.00941	0.98875
8666.57	0.99939	1.01006	0.98571
8669.51	0.99843	1.01065	0.98548
8672.53	1.00061	1.01384	0.98716
8675.61	1.00043	1.01066	0.98992
8678.63	1.0002	1.01034	0.99252
8681.69	1.00021	1.01019	0.99378
8684.72	0.9996	1.00358	0.9935
8687.81	0.99977	1.00107	0.99228
8690.88	0.99895	0.99938	0.99119
8693.69	0.99986	0.99382	0.99134
8696.58	1.00084	0.9979	0.99339
8699.54	0.99929	0.99978	0.99674
8702.58	0.99801	0.99837	1.00057
8705.54	0.99687	0.99974	1.00385
8708.51	0.99733	0.99709	1.0069
8711.52	0.99811	0.99589	1.01005
8714.74	0.99931	0.99108	1.01339
8717.72	0.99847	0.98879	1.01591
8720.84	0.99703	0.99107	1.01705
8723.82	0.99702	0.98782	1.01664
8726.73	0.99977	0.99089	1.01523
8729.67	1.00151	0.99193	1.01329
8732.48	0.99965	0.99246	1.01088
8735.54	1.00001	0.99338	1.00779
8738.45	0.99851	0.99287	1.00322
8741.59	0.99896	0.99749	0.99745
8744.55	1.00039	0.9967	0.99188
8747.65	1.00091	0.9987	0.98802
8750.65	1.00069	1.00036	0.98632
8753.73	0.99987	1.00061	0.98706
8756.76	0.99887	1.00309	0.98935
8759.66	0.99992	1.00327	0.99256
8762.59	0.99979	1.00629	0.99576
8765.49	1.00055	1.00445	0.99838
8768.54	0.9994	1.00869	0.99963
8771.51	0.9992	1.00781	0.99972
8774.49	0.9982	1.00976	0.99901
8777.54	0.99733	1.00779	0.99832
8780.56	0.99925	1.00935	0.99803
8783.58	1.00038	1.00734	0.99792
8786.68	1.00046	1.0082	0.99773
8789.63	1.00185	1.0074	0.99734
8792.62	0.99947	1.00625	0.99714
8795.54	0.99973	1.00597	0.99736
8798.42	1.00159	1.00403	0.99813
8801.46	1.00196	1.00309	0.99927
8804.42	1.00229	1.00318	1.00012
8807.46	1.00252	1.0045	1.0009
8810.46	1.00257	1.00236	1.00159
8813.58	1.0023	1.00245	1.00353
8816.62	1.00202	1.00329	1.00579
8819.59	1.00123	1.00278	1.0079
8822.72	1.00046	1.0028	1.0094
8825.66	1.00074	1.00417	1.00973
8828.52	1.00146	1.00481	1.00909
8831.35	1.00131	1.00225	1.00794
8834.34	1.00058	1.00123	1.00672
8837.25	1.00094	0.99852	1.00566
8840.5	0.9997	1.00004	1.00483
8843.41	0.9988	0.9979	1.00386
8846.59	0.99875	1.00034	1.0028
8849.62	0.99993	0.99887	1.00172
8852.46	1.00066	0.99932	1.0003
8855.46	0.99995	0.99695	0.99905
8858.61	0.99834	1.00004	0.99812
8861.53	0.99798	1.00079	0.99715
8864.39	0.99861	1.00036	0.99616
8867.36	0.99919	1.00267	0.99652
8870.21	0.99979	1.00481	0.9975
8873.41	1.00197	1.00654	0.99675
8876.39	1.0019	1.00327	0.99632
8879.51	1.0012	1.00586	0.99723
8882.57	1.00037	1.00582	0.99714
8885.62	0.99987	1.00806	0.99666
8888.64	0.9994	1.00921	0.99629
8891.55	0.99864	1.00881	0.99614
8894.5	0.99838	1.01275	0.99631
8897.41	1.00063	1.01032	0.99636
8900.36	1.00022	1.0103	0.99716
8903.43	0.99952	1.01067	0.99831
8906.2	0.99905	1.00888	0.9997
8909.35	0.99867	1.00959	1.00192
8912.42	0.99845	1.00718	1.00424
8915.46	0.99881	1.00595	1.00601
8918.54	0.99944	1.00528	1.00701
8921.58	0.99937	1.00353	1.00711
8924.55	0.99911	1.00585	1.0064
8927.52	0.99917	1.0047	1.00509
8930.42	0.99937	1.00315	1.00343
8933.28	0.99912	1.00509	1.00164
8937.14	0.99981	1.00008	0.99971
8941.34	0.99932	0.99841	0.9989
8945.24	1.00027	0.99652	0.99889
8949.49	1.00133	0.99607	0.99975
8953.32	1.00082	0.99387	0.99994
8957.58	1.00104	0.99364	1.00001
8961.5	1.00104	0.99365	0.99895
8965.41	1.00114	0.99572	0.99786
8969.1	1.00079	0.99451	0.99693
8973.03	0.99946	0.99309	0.99656
8977.11	0.99933	0.99251	0.99657
8981.36	0.99908	0.99272	0.99738
8985.49	0.99895	0.99247	0.99795
8989.35	0.9992	0.99207	0.99817
8993.49	0.99987	0.99439	0.99823
8997.36	1.00011	0.99408	0.99835
9001.19	1.00234	0.99407	0.99848
9005.18	1.0016	0.9914	0.99874
9009.1	0.99958	0.99289	0.99876
9013.22	0.99954	0.99855	0.99886
9017.3	0.99862	0.99599	0.99918
9021.23	0.99931	0.99643	0.99996
9025.36	1.00051	0.99733	1.00072
9029.18	1.00122	0.99798	1.0009
9033.08	1.00104	0.9964	1.00067
9036.91	1.00216	0.99805	0.99976
9041.02	1.00086	0.99924	0.99877
9045.12	0.99943	0.99704	0.99812
9049	0.99891	0.99791	0.99701
9053.23	0.99945	0.99729	0.99679
9057.35	1.00071	0.99388	0.99643
9061.28	1.00065	0.99712	0.99613
9065.13	1.00125	0.99854	0.99605
9069.03	1.00136	0.99517	0.99631
9072.92	0.99914	0.9957	0.99669
9077.1	0.99859	0.99558	0.99696
9081.01	0.99838	0.99666	0.99682
9085.19	0.99862	0.99936	0.99622
9089.14	0.99902	0.9966	0.99521
9093.18	0.99908	0.99615	0.9943
9097.33	0.99796	0.99881	0.99373
9101.22	0.99703	0.996	0.99338
9105.22	0.99628	0.99864	0.99317
9109.07	0.9967	0.99723	0.99297
9112.93	0.99917	1.00051	0.99294
9117.02	0.99725	0.99778	0.99206
9121.04	0.99861	0.9947	0.99216
9125.26	0.99991	0.99661	0.9921
9129.25	0.99944	0.99702	0.99217
9133.28	0.99716	1.00975	0.99227

## Sheet: Figure 2h
	NiO	Ni foil	HESAC-Ni	Fitting
Radial distance (x)	|c(R)|(y)
0	0.01181	5.05594	10.0341	10.0475
0.03068	0.02007	5.05647	10.0327	10.0443
0.06136	0.03382	5.05802	10.0298	10.0351
0.09204	0.04714	5.06045	10.0303	10.0221
0.12272	0.05853	5.06357	10.0384	10.0165
0.1534	0.06708	5.06712	10.0524	10.0318
0.18408	0.07206	5.07083	10.0681	10.0534
0.21476	0.07292	5.07442	10.0824	10.0746
0.24544	0.0693	5.07762	10.0932	10.0925
0.27612	0.06111	5.08022	10.0992	10.1052
0.3068	0.04867	5.0821	10.1002	10.1114
0.33748	0.03315	5.08323	10.098	10.1106
0.36816	0.01907	5.08377	10.0965	10.1038
0.39884	0.02299	5.08408	10.102	10.0945
0.42951	0.04189	5.08483	10.1191	10.0901
0.46019	0.06241	5.08703	10.1471	10.1001
0.49087	0.08045	5.09192	10.182	10.1271
0.52155	0.0936	5.10076	10.2191	10.1654
0.55223	0.09993	5.11437	10.2542	10.2082
0.58291	0.09801	5.13298	10.2837	10.2501
0.61359	0.08717	5.15625	10.305	10.2865
0.64427	0.06839	5.18346	10.3158	10.3137
0.67495	0.04816	5.2136	10.3158	10.3289
0.70563	0.05059	5.2455	10.3069	10.3314
0.73631	0.08675	5.27783	10.2961	10.3244
0.76699	0.13715	5.30914	10.2986	10.319
0.79767	0.19193	5.33798	10.336	10.3378
0.82835	0.24572	5.36301	10.4235	10.4069
0.85903	0.29408	5.38312	10.5618	10.5369
0.88971	0.33296	5.3976	10.7452	10.723
0.92039	0.35891	5.40635	10.9681	10.9564
0.95107	0.36946	5.41002	11.2258	11.2294
0.98175	0.36359	5.41014	11.5137	11.5348
1.01243	0.34258	5.40906	11.8265	11.865
1.04311	0.31132	5.40965	12.1579	12.2118
1.07379	0.28055	5.41464	12.5003	12.5661
1.10447	0.26829	5.42568	12.8449	12.918
1.13515	0.29202	5.44265	13.1821	13.2573
1.16583	0.35233	5.46352	13.5015	13.5734
1.1965	0.43507	5.48495	13.7927	13.8561
1.22718	0.52531	5.5032	14.0452	14.0958
1.25786	0.61206	5.515	14.2497	14.2841
1.28854	0.68798	5.51823	14.3978	14.4139
1.31922	0.74903	5.51257	14.483	14.4802
1.3499	0.79461	5.5	14.5009	14.48
1.38058	0.828	5.48514	14.4496	14.4127
1.41126	0.85644	5.47488	14.3296	14.28
1.44194	0.8903	5.47663	14.1441	14.0859
1.47262	0.94037	5.49483	13.899	13.8366
1.5033	1.01387	5.52791	13.6023	13.5404
1.53398	1.11121	5.56841	13.2642	13.2068
1.56466	1.22577	5.60564	12.8963	12.8468
1.59534	1.3462	5.62834	12.5116	12.4719
1.62602	1.4593	5.62628	12.1233	12.0938
1.6567	1.55215	5.59127	11.7453	11.724
1.68738	1.61357	5.51854	11.3916	11.3735
1.71806	1.63494	5.41058	11.0767	11.0527
1.74874	1.61094	5.29452	10.8168	10.7716
1.77942	1.53999	5.28372	10.6305	10.542
1.8101	1.42466	5.47043	10.5322	10.38
1.84078	1.27211	5.76552	10.5123	10.304
1.87146	1.09457	6.11563	10.5342	10.304
1.90214	0.91038	6.49881	10.5637	10.3333
1.93282	0.74525	6.89923	10.5835	10.3574
1.9635	0.63078	7.30191	10.5895	10.364
1.99418	0.58874	7.69197	10.5843	10.3519
2.02485	0.60458	8.05476	10.5742	10.3236
2.05553	0.6348	8.37645	10.566	10.2837
2.08621	0.63909	8.64464	10.5654	10.2367
2.11689	0.59249	8.84891	10.5753	10.1869
2.14757	0.48561	8.98137	10.5957	10.1378
2.17825	0.33605	9.03707	10.6242	10.092
2.20893	0.27721	9.01421	10.6577	10.0513
2.23961	0.5042	8.91426	10.6935	10.0193
2.27029	0.88427	8.74184	10.7299	10.0245
2.30097	1.33379	8.50449	10.7656	10.0498
2.33165	1.82149	8.21223	10.7996	10.0736
2.36233	2.32396	7.87704	10.831	10.0945
2.39301	2.81918	7.51223	10.8583	10.112
2.42369	3.28594	7.13174	10.8802	10.1254
2.45437	3.70449	6.74947	10.8947	10.1338
2.48505	4.05744	6.37873	10.9003	10.1365
2.51573	4.33053	6.03188	10.896	10.1329
2.54641	4.51336	5.72059	10.8811	10.1229
2.57709	4.59988	5.45823	10.8563	10.1071
2.60777	4.58859	5.27105	10.8228	10.0863
2.63845	4.4825	5.21872	10.7829	10.0619
2.66913	4.28891	5.28385	10.7395	10.0359
2.69981	4.01886	5.36424	10.6961	10.0131
2.73049	3.68642	5.42353	10.6558	10.0215
2.76117	3.30784	5.45627	10.621	10.0423
2.79184	2.90057	5.46428	10.5929	10.0597
2.82252	2.48234	5.45092	10.5707	10.0717
2.8532	2.07012	5.4194	10.5525	10.0776
2.88388	1.67933	5.37206	10.5351	10.0774
2.91456	1.32307	5.31035	10.5156	10.0714
2.94524	1.01157	5.23512	10.4916	10.0606
2.97592	0.75179	5.14711	10.4615	10.0465
3.0066	0.54709	5.04758	10.425	10.0317
3.03728	0.39662	5.06238	10.383	10.0215
3.06796	0.29442	5.17862	10.3373	10.0242
3.09864	0.22923	5.29806	10.2911	10.0349
3.12932	0.18801	5.41606	10.2489	10.0453
3.16	0.16206	5.52766	10.2168	10.0525
3.19068	0.14901	5.62788	10.2007	10.0554
3.22136	0.14806	5.71214	10.2032	10.0539
3.25204	0.15506	5.7766	10.2203	10.0484
3.28272	0.16459	5.81847	10.2454	10.0399
3.3134	0.17541	5.8362	10.2725	10.0303
3.34408	0.19411	5.82957	10.2981	10.0234
3.37476	0.23323	5.79962	10.3202	10.0242
3.40544	0.30221	5.74855	10.3381	10.0315
3.43612	0.40139	5.67947	10.3519	10.0401
3.4668	0.52532	5.5961	10.3619	10.047
3.49748	0.66677	5.50265	10.3688	10.0508
3.52816	0.81822	5.40393	10.3733	10.0508
3.55884	0.97237	5.30676	10.3762	10.0471
3.58952	1.12244	5.22507	10.3782	10.04
3.62019	1.26249	5.19141	10.3801	10.0307
3.65087	1.38768	5.235	10.3827	10.0208
3.68155	1.49452	5.33069	10.3869	10.0154
3.71223	1.58097	5.44893	10.3932	10.0199
3.74291	1.64642	5.57708	10.4021	10.0289
3.77359	1.69152	5.70894	10.4137	10.0374
3.80427	1.71793	5.83976	10.4273	10.0435
3.83495	1.72788	5.96496	10.4419	10.0464
3.86563	1.72374	6.07979	10.4558	10.0457
3.89631	1.70759	6.17956	10.467	10.0416
3.92699	1.68088	6.25989	10.4736	10.0345
3.95767	1.64422	6.31707	10.4736	10.0255
3.98835	1.59742	6.34837	10.4656	10.0164
4.01903	1.53973	6.35228	10.4482	10.0125
4.04971	1.47021	6.32872	10.4212	10.0183
4.08039	1.38824	6.27919	10.3846	10.027
4.11107	1.29408	6.20684	10.3395	10.0345
4.14175	1.18944	6.11656	10.2881	10.0396
4.17243	1.07818	6.01512	10.234	10.0417
4.20311	0.96719	5.91139	10.1837	10.0404
4.23379	0.86733	5.81647	10.1489	10.0362
4.26447	0.79375	5.74321	10.1446	10.0293
4.29515	0.76297	5.70365	10.1708	10.021
4.32583	0.78497	5.70393	10.2117	10.0135
4.35651	0.85603	5.74051	10.2542	10.0127
4.38719	0.96187	5.80257	10.2914	10.0197
4.41786	1.08618	5.87795	10.3197	10.0279
4.44854	1.21555	5.9568	10.3374	10.0348
4.47922	1.34023	6.03234	10.3437	10.0393
4.5099	1.45343	6.10022	10.339	10.0411
4.54058	1.55057	6.15784	10.3244	10.0399
4.57126	1.62882	6.20365	10.3016	10.036
4.60194	1.68664	6.23679	10.2727	10.0298
4.63262	1.72355	6.25684	10.2404	10.0221
4.6633	1.73983	6.26362	10.2075	10.0145
4.69398	1.73632	6.25721	10.177	10.0105
4.72466	1.71415	6.23792	10.1516	10.014
4.75534	1.67454	6.20636	10.1336	10.0203
4.78602	1.6186	6.16345	10.1238	10.0258
4.8167	1.54726	6.11049	10.1215	10.0294
4.84738	1.46117	6.04915	10.1249	10.0306
4.87806	1.36075	5.98145	10.1328	10.0295
4.90874	1.24629	5.90968	10.1447	10.0262
4.93942	1.11804	5.83632	10.1606	10.0217
4.9701	0.97642	5.7639	10.1803	10.017
5.00078	0.82218	5.69483	10.203	10.0145
5.03146	0.65656	5.63121	10.2275	10.0161
5.06214	0.48162	5.57463	10.2521	10.0203
5.09282	0.30134	5.52598	10.2754	10.0246
5.1235	0.13168	5.48534	10.2961	10.0276
5.15418	0.13259	5.452	10.3134	10.0287
5.18486	0.30459	5.42467	10.3271	10.0276
5.21553	0.48855	5.40176	10.3373	10.0242
5.24621	0.66736	5.3817	10.3448	10.0189
5.27689	0.83523	5.36321	10.3511	10.0124
5.30757	0.98785	5.34535	10.3575	10.0074
5.33825	1.12146	5.32756	10.3656	10.0103
5.36893	1.23277	5.30955	10.3764	10.0174
5.39961	1.31906	5.29124	10.3906	10.0245
5.43029	1.3782	5.27264	10.4077	10.0303
5.46097	1.40883	5.25382	10.4269	10.0341
5.49165	1.41039	5.23487	10.4469	10.0356
5.52233	1.38324	5.2159	10.4661	10.0346
5.55301	1.32866	5.19712	10.4833	10.0313
5.58369	1.24889	5.17885	10.4973	10.0258
5.61437	1.14712	5.16158	10.5072	10.0188
5.64505	1.02742	5.14604	10.5124	10.0111
5.67573	0.89469	5.13314	10.5128	10.0056
5.70641	0.75465	5.12385	10.5085	10.0094
5.73709	0.61391	5.11884	10.5	10.0162
5.76777	0.48036	5.1181	10.4882	10.0221
5.79845	0.3643	5.12078	10.474	10.0262
5.82913	0.28017	5.12546	10.4585	10.0282
5.85981	0.24342	5.13055	10.4431	10.0279
5.89049	0.25213	5.13463	10.4289	10.0255
5.92117	0.28204	5.13655	10.4167	10.0213
5.95185	0.31109	5.13549	10.4069	10.0159
5.98253	0.32831	5.13088	10.3994	10.0104

## Sheet: Figure 2i
Ni foil
	0	0.05	0.1	0.15	0.2	0.25	0.3	0.35	0.4	0.45	0.5	0.55	0.6	0.65	0.7	0.75	0.8	0.85	0.9	0.95	1	1.05	1.1	1.15	1.2	1.25	1.3	1.35	1.4	1.45	1.5	1.55	1.6	1.65	1.7	1.75	1.8	1.85	1.9	1.95	2	2.05	2.1	2.15	2.2	2.25	2.3	2.35	2.4
1	0.02079	0.02102	0.02124	0.02147	0.02168	0.02189	0.02209	0.02229	0.02248	0.02267	0.02285	0.02302	0.02319	0.02335	0.0235	0.02365	0.02379	0.02392	0.02405	0.02417	0.02428	0.02439	0.02449	0.02458	0.02466	0.02474	0.02482	0.02488	0.02494	0.025	0.02505	0.02509	0.02512	0.02515	0.02518	0.0252	0.02521	0.02522	0.02522	0.02522	0.02521	0.0252	0.02518	0.02516	0.02514	0.02511	0.02507	0.02504	0.02499
1.05	0.02337	0.0237	0.02402	0.02434	0.02465	0.02495	0.02525	0.02555	0.02583	0.02612	0.02639	0.02666	0.02692	0.02718	0.02742	0.02766	0.0279	0.02812	0.02834	0.02855	0.02875	0.02895	0.02913	0.02931	0.02948	0.02964	0.02979	0.02993	0.03007	0.0302	0.03031	0.03042	0.03053	0.03062	0.0307	0.03078	0.03085	0.0309	0.03096	0.031	0.03103	0.03106	0.03107	0.03108	0.03108	0.03108	0.03106	0.03104	0.03101
1.1	0.02553	0.02595	0.02637	0.02679	0.0272	0.02761	0.02801	0.02841	0.0288	0.02919	0.02958	0.02995	0.03032	0.03069	0.03104	0.03139	0.03173	0.03207	0.03239	0.03271	0.03302	0.03332	0.03362	0.0339	0.03417	0.03444	0.03469	0.03494	0.03517	0.03539	0.03561	0.03581	0.03601	0.03619	0.03636	0.03652	0.03667	0.03681	0.03693	0.03705	0.03715	0.03724	0.03732	0.03739	0.03745	0.03749	0.03752	0.03754	0.03755
1.15	0.02708	0.0276	0.02811	0.02862	0.02913	0.02964	0.03015	0.03065	0.03115	0.03165	0.03214	0.03263	0.03311	0.03359	0.03406	0.03453	0.03499	0.03545	0.03589	0.03633	0.03677	0.03719	0.03761	0.03802	0.03842	0.0388	0.03919	0.03956	0.03992	0.04027	0.0406	0.04093	0.04125	0.04155	0.04185	0.04213	0.04239	0.04265	0.04289	0.04312	0.04333	0.04353	0.04372	0.04389	0.04404	0.04418	0.04431	0.04442	0.04451
1.2	0.02792	0.02851	0.0291	0.02969	0.03029	0.03088	0.03147	0.03207	0.03266	0.03325	0.03384	0.03443	0.03502	0.03561	0.03619	0.03677	0.03734	0.03792	0.03848	0.03905	0.03961	0.04016	0.04071	0.04125	0.04178	0.04231	0.04283	0.04334	0.04385	0.04434	0.04483	0.04531	0.04577	0.04623	0.04668	0.04711	0.04753	0.04794	0.04834	0.04873	0.0491	0.04946	0.0498	0.05012	0.05044	0.05073	0.05101	0.05127	0.05152
1.25	0.02802	0.02866	0.0293	0.02994	0.03059	0.03124	0.03189	0.03255	0.0332	0.03386	0.03452	0.03518	0.03585	0.03651	0.03718	0.03785	0.03851	0.03918	0.03985	0.04051	0.04118	0.04185	0.04251	0.04317	0.04383	0.04449	0.04514	0.0458	0.04645	0.04709	0.04773	0.04837	0.049	0.04962	0.05024	0.05085	0.05146	0.05205	0.05264	0.05322	0.05379	0.05434	0.05489	0.05542	0.05594	0.05645	0.05695	0.05742	0.05789
1.3	0.0275	0.02815	0.0288	0.02945	0.03011	0.03078	0.03144	0.03212	0.03279	0.03347	0.03416	0.03485	0.03554	0.03624	0.03694	0.03765	0.03836	0.03908	0.0398	0.04052	0.04125	0.04199	0.04273	0.04347	0.04422	0.04498	0.04574	0.0465	0.04726	0.04803	0.04881	0.04959	0.05037	0.05115	0.05193	0.05272	0.05351	0.0543	0.05508	0.05587	0.05666	0.05744	0.05822	0.059	0.05977	0.06053	0.06129	0.06204	0.06279
1.35	0.02657	0.02719	0.02781	0.02844	0.02907	0.0297	0.03033	0.03097	0.03161	0.03226	0.03291	0.03357	0.03423	0.0349	0.03558	0.03626	0.03695	0.03765	0.03835	0.03907	0.03979	0.04053	0.04128	0.04204	0.04281	0.04359	0.04439	0.0452	0.04603	0.04687	0.04772	0.04859	0.04948	0.05037	0.05129	0.05222	0.05316	0.05412	0.05509	0.05607	0.05707	0.05808	0.0591	0.06013	0.06117	0.06222	0.06327	0.06433	0.0654
1.4	0.02552	0.02608	0.02665	0.02721	0.02777	0.02833	0.02889	0.02945	0.03001	0.03057	0.03113	0.03169	0.03226	0.03283	0.0334	0.03398	0.03457	0.03517	0.03577	0.03639	0.03702	0.03766	0.03832	0.039	0.0397	0.04042	0.04116	0.04193	0.04272	0.04354	0.04439	0.04526	0.04617	0.04711	0.04808	0.04909	0.05013	0.0512	0.05231	0.05345	0.05462	0.05583	0.05707	0.05834	0.05964	0.06097	0.06233	0.06372	0.06513
1.45	0.02462	0.02512	0.02562	0.02611	0.02658	0.02705	0.02752	0.02797	0.02841	0.02885	0.02927	0.02969	0.03011	0.03052	0.03093	0.03133	0.03174	0.03215	0.03256	0.03299	0.03342	0.03386	0.03432	0.0348	0.03531	0.03584	0.0364	0.03699	0.03762	0.0383	0.03901	0.03978	0.04059	0.04146	0.04239	0.04337	0.04442	0.04552	0.04669	0.04792	0.04921	0.05057	0.05199	0.05347	0.05501	0.05662	0.05828	0.05999	0.06176
1.5	0.02407	0.02453	0.02497	0.0254	0.02581	0.0262	0.02657	0.02692	0.02725	0.02756	0.02785	0.02812	0.02836	0.02859	0.0288	0.02899	0.02916	0.02932	0.02947	0.02962	0.02976	0.0299	0.03004	0.0302	0.03037	0.03057	0.03079	0.03105	0.03136	0.03172	0.03214	0.03263	0.03319	0.03383	0.03456	0.03539	0.03631	0.03734	0.03847	0.03971	0.04105	0.0425	0.04406	0.04573	0.0475	0.04937	0.05133	0.05339	0.05554
1.55	0.02392	0.02438	0.02481	0.02522	0.0256	0.02595	0.02627	0.02657	0.02682	0.02705	0.02724	0.02739	0.0275	0.02757	0.0276	0.0276	0.02755	0.02747	0.02735	0.0272	0.02701	0.0268	0.02656	0.0263	0.02603	0.02576	0.02549	0.02524	0.02503	0.02486	0.02475	0.02472	0.02478	0.02497	0.02528	0.02574	0.02637	0.02716	0.02814	0.02929	0.03063	0.03214	0.03384	0.0357	0.03772	0.03989	0.04221	0.04467	0.04727
1.6	0.02411	0.0246	0.02506	0.0255	0.0259	0.02627	0.02661	0.02691	0.02716	0.02737	0.02754	0.02765	0.02771	0.02772	0.02767	0.02757	0.0274	0.02717	0.02687	0.02651	0.02608	0.02559	0.02503	0.02441	0.02372	0.02298	0.02219	0.02135	0.02047	0.01958	0.0187	0.01783	0.01704	0.01634	0.0158	0.01548	0.01543	0.01571	0.01633	0.01732	0.01865	0.0203	0.02225	0.02446	0.02689	0.02953	0.03236	0.03536	0.0385
1.65	0.02447	0.02502	0.02556	0.02607	0.02654	0.02698	0.02739	0.02775	0.02808	0.02835	0.02857	0.02874	0.02885	0.0289	0.02889	0.02881	0.02865	0.02842	0.02811	0.02772	0.02724	0.02668	0.02602	0.02527	0.02442	0.02347	0.02242	0.02126	0.01999	0.01862	0.01714	0.01556	0.01387	0.01208	0.01021	0.00829	0.00639	0.00473	0.00389	0.00458	0.00648	0.00896	0.01174	0.01474	0.01792	0.02124	0.02471	0.02831	0.03204
1.7	0.02483	0.02548	0.02611	0.02672	0.02729	0.02784	0.02835	0.02883	0.02927	0.02966	0.03	0.03029	0.03053	0.03071	0.03082	0.03087	0.03084	0.03074	0.03057	0.03031	0.02996	0.02953	0.029	0.02838	0.02767	0.02685	0.02592	0.0249	0.02377	0.02254	0.0212	0.01977	0.01825	0.01665	0.015	0.01334	0.01172	0.01027	0.00917	0.00869	0.00905	0.01028	0.01223	0.0147	0.01755	0.0207	0.02408	0.02768	0.03147
1.75	0.02509	0.02583	0.02656	0.02727	0.02796	0.02863	0.02927	0.02988	0.03045	0.03099	0.03149	0.03194	0.03234	0.03269	0.03299	0.03322	0.0334	0.0335	0.03354	0.0335	0.0334	0.03321	0.03294	0.0326	0.03217	0.03166	0.03107	0.0304	0.02965	0.02884	0.02797	0.02704	0.02609	0.02512	0.02417	0.02326	0.02246	0.0218	0.02137	0.02121	0.0214	0.02199	0.023	0.02445	0.02632	0.02859	0.03123	0.03419	0.03746
1.8	0.02514	0.02597	0.0268	0.02762	0.02842	0.02921	0.02997	0.03072	0.03143	0.03212	0.03278	0.0334	0.03398	0.03452	0.03501	0.03545	0.03584	0.03618	0.03646	0.03668	0.03684	0.03694	0.03697	0.03694	0.03685	0.03669	0.03648	0.0362	0.03588	0.03551	0.0351	0.03468	0.03424	0.03381	0.0334	0.03306	0.03279	0.03264	0.03263	0.03281	0.03321	0.03386	0.03479	0.03602	0.03757	0.03944	0.04164	0.04416	0.047
1.85	0.02496	0.02588	0.02679	0.02769	0.0286	0.02949	0.03037	0.03124	0.03209	0.03292	0.03372	0.0345	0.03525	0.03597	0.03665	0.0373	0.0379	0.03846	0.03898	0.03945	0.03988	0.04025	0.04058	0.04086	0.04109	0.04127	0.04141	0.04151	0.04157	0.04161	0.04162	0.04162	0.04163	0.04165	0.0417	0.04179	0.04196	0.04221	0.04258	0.04309	0.04376	0.04461	0.04567	0.04696	0.0485	0.0503	0.05236	0.0547	0.05733
1.9	0.02456	0.02553	0.02651	0.02749	0.02847	0.02945	0.03043	0.0314	0.03236	0.03331	0.03425	0.03517	0.03607	0.03694	0.0378	0.03862	0.03942	0.04018	0.04091	0.04161	0.04227	0.0429	0.04349	0.04404	0.04456	0.04505	0.0455	0.04593	0.04633	0.04672	0.0471	0.04747	0.04786	0.04826	0.04869	0.04916	0.04969	0.0503	0.051	0.05181	0.05275	0.05384	0.0551	0.05654	0.05818	0.06004	0.06212	0.06443	0.067
1.95	0.02394	0.02496	0.02598	0.02702	0.02807	0.02911	0.03017	0.03122	0.03227	0.03332	0.03436	0.03539	0.03641	0.03742	0.03841	0.03938	0.04034	0.04127	0.04218	0.04307	0.04393	0.04477	0.04559	0.04638	0.04714	0.04789	0.04861	0.04932	0.05001	0.0507	0.05138	0.05207	0.05277	0.05349	0.05424	0.05503	0.05587	0.05679	0.05778	0.05886	0.06006	0.06138	0.06284	0.06445	0.06624	0.0682	0.07036	0.07272	0.0753
2	0.02315	0.02419	0.02525	0.02632	0.02741	0.0285	0.02961	0.03072	0.03183	0.03295	0.03407	0.03518	0.0363	0.0374	0.0385	0.03959	0.04067	0.04174	0.0428	0.04384	0.04486	0.04587	0.04687	0.04785	0.04881	0.04977	0.05071	0.05165	0.05258	0.05351	0.05444	0.05539	0.05634	0.05733	0.05834	0.0594	0.0605	0.06167	0.0629	0.06423	0.06564	0.06717	0.06882	0.0706	0.07253	0.07461	0.07687	0.0793	0.08193
2.05	0.02223	0.02328	0.02435	0.02544	0.02655	0.02767	0.02881	0.02995	0.03111	0.03227	0.03344	0.03461	0.03579	0.03696	0.03814	0.03931	0.04048	0.04165	0.04281	0.04396	0.0451	0.04624	0.04738	0.0485	0.04962	0.05074	0.05185	0.05296	0.05408	0.0552	0.05633	0.05747	0.05864	0.05983	0.06106	0.06232	0.06364	0.06501	0.06645	0.06796	0.06956	0.07126	0.07307	0.075	0.07705	0.07925	0.0816	0.08411	0.08679
2.1	0.02122	0.02227	0.02334	0.02443	0.02554	0.02667	0.02781	0.02897	0.03015	0.03133	0.03253	0.03373	0.03494	0.03616	0.03738	0.0386	0.03983	0.04106	0.04229	0.04351	0.04474	0.04597	0.04719	0.04842	0.04965	0.05088	0.05211	0.05335	0.0546	0.05586	0.05714	0.05843	0.05976	0.0611	0.06249	0.06392	0.06539	0.06692	0.06852	0.07018	0.07193	0.07377	0.07571	0.07775	0.07991	0.0822	0.08463	0.0872	0.08992
2.15	0.02015	0.02118	0.02224	0.02332	0.02442	0.02555	0.02669	0.02785	0.02902	0.03021	0.03141	0.03262	0.03384	0.03507	0.03631	0.03756	0.03881	0.04006	0.04133	0.04259	0.04386	0.04514	0.04642	0.0477	0.049	0.0503	0.05161	0.05293	0.05427	0.05562	0.05699	0.05839	0.05982	0.06128	0.06278	0.06432	0.06591	0.06755	0.06926	0.07104	0.0729	0.07484	0.07687	0.07901	0.08125	0.08361	0.08609	0.08871	0.09146
2.2	0.01905	0.02007	0.0211	0.02216	0.02325	0.02435	0.02547	0.02662	0.02777	0.02895	0.03014	0.03134	0.03255	0.03377	0.035	0.03625	0.0375	0.03875	0.04002	0.04129	0.04257	0.04386	0.04516	0.04647	0.04778	0.04911	0.05046	0.05182	0.0532	0.0546	0.05603	0.05748	0.05897	0.0605	0.06206	0.06368	0.06534	0.06706	0.06885	0.0707	0.07263	0.07464	0.07674	0.07894	0.08123	0.08364	0.08617	0.08881	0.09159
2.25	0.01796	0.01895	0.01995	0.02099	0.02204	0.02312	0.02422	0.02533	0.02646	0.02761	0.02877	0.02995	0.03113	0.03233	0.03354	0.03475	0.03598	0.03721	0.03846	0.03971	0.04097	0.04224	0.04352	0.04481	0.04612	0.04744	0.04878	0.05014	0.05153	0.05294	0.05438	0.05585	0.05736	0.05891	0.0605	0.06215	0.06384	0.0656	0.06743	0.06932	0.0713	0.07335	0.07549	0.07772	0.08006	0.0825	0.08504	0.08771	0.09049
2.3	0.01689	0.01784	0.01882	0.01982	0.02084	0.02189	0.02295	0.02403	0.02513	0.02624	0.02737	0.0285	0.02965	0.03081	0.03198	0.03315	0.03434	0.03553	0.03673	0.03793	0.03915	0.04037	0.04161	0.04286	0.04412	0.0454	0.04671	0.04803	0.04938	0.05076	0.05217	0.05362	0.05511	0.05665	0.05823	0.05987	0.06157	0.06334	0.06517	0.06708	0.06907	0.07114	0.0733	0.07555	0.0779	0.08035	0.08292	0.08559	0.08837
2.35	0.01585	0.01677	0.01771	0.01868	0.01967	0.02068	0.0217	0.02275	0.02381	0.02488	0.02596	0.02705	0.02816	0.02927	0.03038	0.0315	0.03263	0.03376	0.0349	0.03605	0.0372	0.03835	0.03952	0.0407	0.04189	0.0431	0.04434	0.04559	0.04687	0.04819	0.04954	0.05093	0.05237	0.05386	0.0554	0.057	0.05867	0.06041	0.06223	0.06412	0.0661	0.06817	0.07033	0.07258	0.07494	0.0774	0.07997	0.08264	0.08543
2.4	0.01484	0.01573	0.01664	0.01758	0.01853	0.0195	0.02049	0.0215	0.02252	0.02355	0.02459	0.02563	0.02668	0.02774	0.0288	0.02986	0.03092	0.03199	0.03305	0.03412	0.03519	0.03626	0.03734	0.03843	0.03953	0.04064	0.04178	0.04294	0.04412	0.04534	0.0466	0.0479	0.04925	0.05066	0.05213	0.05367	0.05528	0.05696	0.05873	0.06059	0.06254	0.06459	0.06673	0.06898	0.07134	0.0738	0.07637	0.07905	0.08184
2.45	0.01389	0.01474	0.01562	0.01652	0.01744	0.01838	0.01933	0.0203	0.02128	0.02227	0.02326	0.02426	0.02526	0.02627	0.02727	0.02827	0.02926	0.03025	0.03124	0.03222	0.0332	0.03417	0.03515	0.03613	0.03712	0.03812	0.03913	0.04017	0.04123	0.04232	0.04346	0.04464	0.04587	0.04717	0.04854	0.04998	0.0515	0.05311	0.05481	0.05661	0.05852	0.06053	0.06265	0.06489	0.06723	0.06969	0.07227	0.07496	0.07776
2.5	0.01297	0.01379	0.01464	0.01551	0.0164	0.0173	0.01822	0.01916	0.0201	0.02105	0.022	0.02296	0.02391	0.02486	0.02581	0.02675	0.02767	0.02859	0.0295	0.03039	0.03127	0.03215	0.03302	0.03388	0.03474	0.0356	0.03648	0.03737	0.03829	0.03923	0.04022	0.04125	0.04234	0.0435	0.04473	0.04604	0.04745	0.04896	0.05058	0.0523	0.05415	0.05611	0.0582	0.06042	0.06275	0.06522	0.06781	0.07051	0.07334
2.55	0.0121	0.01289	0.01371	0.01455	0.01541	0.01628	0.01717	0.01807	0.01898	0.0199	0.02082	0.02173	0.02265	0.02355	0.02444	0.02533	0.02619	0.02704	0.02787	0.02868	0.02947	0.03024	0.03099	0.03173	0.03246	0.03318	0.03391	0.03464	0.03539	0.03616	0.03697	0.03783	0.03874	0.03973	0.0408	0.04197	0.04323	0.04462	0.04612	0.04776	0.04953	0.05144	0.05349	0.05568	0.05801	0.06049	0.0631	0.06584	0.0687
2.6	0.01127	0.01204	0.01282	0.01363	0.01446	0.01531	0.01617	0.01705	0.01793	0.01881	0.0197	0.02058	0.02146	0.02233	0.02318	0.02401	0.02482	0.02561	0.02637	0.0271	0.0278	0.02847	0.02912	0.02974	0.03033	0.03091	0.03147	0.03204	0.0326	0.03319	0.0338	0.03446	0.03518	0.03597	0.03685	0.03783	0.03893	0.04016	0.04154	0.04306	0.04474	0.04659	0.0486	0.05077	0.05311	0.0556	0.05824	0.06103	0.06395
2.65	0.01048	0.01122	0.01198	0.01276	0.01356	0.01438	0.01522	0.01607	0.01693	0.01779	0.01865	0.01951	0.02036	0.02119	0.02201	0.0228	0.02357	0.02431	0.02501	0.02567	0.0263	0.02688	0.02743	0.02793	0.0284	0.02883	0.02924	0.02963	0.03001	0.0304	0.0308	0.03124	0.03173	0.03229	0.03295	0.03372	0.03462	0.03568	0.0369	0.03829	0.03988	0.04165	0.04362	0.04578	0.04812	0.05065	0.05334	0.05619	0.05919
2.7	0.00973	0.01043	0.01116	0.01192	0.0127	0.0135	0.01431	0.01514	0.01598	0.01682	0.01766	0.0185	0.01933	0.02014	0.02093	0.0217	0.02243	0.02313	0.02379	0.0244	0.02496	0.02548	0.02594	0.02634	0.02669	0.027	0.02725	0.02748	0.02767	0.02785	0.02803	0.02823	0.02847	0.02879	0.02919	0.02972	0.03039	0.03123	0.03227	0.03352	0.03499	0.03669	0.03862	0.04077	0.04313	0.04571	0.04847	0.0514	0.0545
2.75	0.00901	0.00968	0.01039	0.01112	0.01187	0.01265	0.01344	0.01425	0.01507	0.0159	0.01672	0.01754	0.01836	0.01915	0.01993	0.02068	0.02139	0.02207	0.0227	0.02327	0.02379	0.02425	0.02464	0.02497	0.02522	0.02541	0.02554	0.02561	0.02562	0.0256	0.02556	0.02551	0.02549	0.02553	0.02565	0.02589	0.0263	0.0269	0.02772	0.0288	0.03014	0.03176	0.03365	0.0358	0.03821	0.04085	0.0437	0.04675	0.04996
2.8	0.00832	0.00897	0.00965	0.01035	0.01108	0.01183	0.01261	0.0134	0.0142	0.01501	0.01582	0.01664	0.01744	0.01823	0.019	0.01974	0.02044	0.02111	0.02172	0.02227	0.02277	0.02319	0.02354	0.02381	0.02399	0.02409	0.02411	0.02404	0.0239	0.0237	0.02344	0.02316	0.02287	0.02261	0.02241	0.02234	0.02243	0.02273	0.02331	0.02418	0.02538	0.02691	0.02878	0.03095	0.03342	0.03616	0.03913	0.0423	0.04566
2.85	0.00766	0.00828	0.00893	0.00961	0.01032	0.01105	0.0118	0.01257	0.01336	0.01416	0.01496	0.01576	0.01656	0.01735	0.01812	0.01886	0.01956	0.02022	0.02084	0.02139	0.02187	0.02228	0.02261	0.02284	0.02298	0.02302	0.02296	0.02279	0.02253	0.02217	0.02172	0.02121	0.02066	0.0201	0.01957	0.01914	0.01886	0.01882	0.01908	0.01971	0.02075	0.02219	0.02405	0.02628	0.02884	0.0317	0.03481	0.03815	0.04166
2.9	0.00704	0.00763	0.00825	0.0089	0.00958	0.01029	0.01102	0.01177	0.01254	0.01333	0.01412	0.01492	0.01572	0.0165	0.01728	0.01802	0.01874	0.01941	0.02003	0.02059	0.02108	0.02149	0.02182	0.02204	0.02217	0.02218	0.02207	0.02184	0.02149	0.02101	0.02042	0.01972	0.01894	0.01809	0.01723	0.01641	0.01572	0.01525	0.01512	0.01544	0.01627	0.01764	0.01952	0.02184	0.02454	0.02756	0.03085	0.03436	0.03805
2.95	0.00645	0.00701	0.0076	0.00822	0.00887	0.00955	0.01026	0.01099	0.01175	0.01252	0.01331	0.0141	0.0149	0.01569	0.01646	0.01722	0.01795	0.01864	0.01928	0.01986	0.02037	0.0208	0.02114	0.02138	0.02151	0.02152	0.0214	0.02115	0.02075	0.02021	0.01952	0.01869	0.01772	0.01665	0.01548	0.01429	0.01314	0.01216	0.01152	0.01142	0.012	0.0133	0.01525	0.01773	0.02063	0.02385	0.02734	0.03103	0.03489
3	0.00589	0.00641	0.00697	0.00756	0.00819	0.00884	0.00953	0.01024	0.01098	0.01174	0.01251	0.0133	0.01409	0.01489	0.01567	0.01644	0.01719	0.0179	0.01856	0.01917	0.01971	0.02018	0.02055	0.02082	0.02098	0.02102	0.02092	0.02067	0.02027	0.01971	0.01898	0.01808	0.01701	0.01578	0.0144	0.01289	0.01132	0.00978	0.00848	0.00774	0.00794	0.00921	0.01134	0.01408	0.01723	0.02069	0.02437	0.02824	0.03225
3.05	0.00536	0.00585	0.00638	0.00694	0.00753	0.00816	0.00882	0.00951	0.01023	0.01097	0.01173	0.01251	0.0133	0.0141	0.01489	0.01568	0.01644	0.01717	0.01787	0.01851	0.01909	0.0196	0.02002	0.02034	0.02055	0.02063	0.02057	0.02037	0.02	0.01947	0.01875	0.01785	0.01675	0.01545	0.01396	0.01228	0.01042	0.00843	0.00641	0.00469	0.00413	0.00547	0.00802	0.01112	0.01455	0.01822	0.02207	0.02607	0.03019
3.1	0.00486	0.00533	0.00582	0.00635	0.00691	0.00751	0.00814	0.0088	0.0095	0.01022	0.01097	0.01174	0.01253	0.01333	0.01413	0.01492	0.0157	0.01646	0.01719	0.01787	0.01849	0.01905	0.01952	0.01989	0.02016	0.02031	0.02032	0.02018	0.01988	0.0194	0.01875	0.01789	0.01684	0.01557	0.01409	0.01239	0.01046	0.00831	0.00594	0.00337	0.000799159	0.00262	0.00581	0.00922	0.01282	0.01659	0.02051	0.02456	0.02872
3.15	0.0044	0.00483	0.00529	0.00579	0.00632	0.00688	0.00748	0.00812	0.00879	0.0095	0.01023	0.01099	0.01176	0.01256	0.01336	0.01417	0.01497	0.01575	0.01651	0.01723	0.0179	0.0185	0.01903	0.01947	0.01981	0.02003	0.02012	0.02006	0.01985	0.01947	0.0189	0.01814	0.01718	0.01601	0.01463	0.01304	0.01123	0.00922	0.00703	0.00478	0.00291	0.00318	0.00561	0.00874	0.01219	0.01587	0.01972	0.02372	0.02785
3.2	0.00397	0.00437	0.0048	0.00526	0.00575	0.00629	0.00686	0.00746	0.00811	0.00879	0.0095	0.01024	0.01101	0.0118	0.01261	0.01342	0.01424	0.01504	0.01583	0.01658	0.0173	0.01796	0.01855	0.01905	0.01947	0.01977	0.01994	0.01998	0.01987	0.01959	0.01914	0.01851	0.01768	0.01665	0.01543	0.01402	0.01242	0.01069	0.00888	0.00718	0.00595	0.00586	0.00722	0.00962	0.01262	0.016	0.01965	0.0235	0.0275
3.25	0.00358	0.00394	0.00433	0.00476	0.00522	0.00572	0.00626	0.00684	0.00745	0.00811	0.0088	0.00952	0.01028	0.01106	0.01186	0.01268	0.01351	0.01433	0.01514	0.01593	0.01669	0.0174	0.01805	0.01863	0.01911	0.0195	0.01977	0.01991	0.01991	0.01975	0.01942	0.01892	0.01825	0.01739	0.01635	0.01515	0.0138	0.01237	0.01093	0.00963	0.00876	0.00864	0.0095	0.0113	0.0138	0.01679	0.02015	0.02378	0.02761
3.3	0.00322	0.00355	0.0039	0.0043	0.00472	0.00519	0.00569	0.00624	0.00682	0.00745	0.00811	0.00882	0.00955	0.01033	0.01112	0.01194	0.01278	0.01362	0.01445	0.01527	0.01607	0.01683	0.01754	0.01818	0.01874	0.01921	0.01958	0.01982	0.01993	0.01989	0.0197	0.01935	0.01883	0.01814	0.0173	0.01631	0.01522	0.01406	0.01293	0.01195	0.01131	0.01123	0.01189	0.0133	0.01539	0.01802	0.02107	0.02443	0.02805
3.35	0.00289	0.00318	0.00351	0.00387	0.00426	0.00469	0.00516	0.00567	0.00622	0.00682	0.00745	0.00813	0.00885	0.00961	0.0104	0.01121	0.01205	0.0129	0.01376	0.01461	0.01544	0.01624	0.017	0.01771	0.01835	0.0189	0.01936	0.0197	0.01992	0.02001	0.01995	0.01974	0.01938	0.01887	0.01821	0.01744	0.01657	0.01566	0.01479	0.01406	0.01362	0.01361	0.01417	0.01536	0.01715	0.01947	0.02222	0.02533	0.02872
3.4	0.00259	0.00285	0.00315	0.00347	0.00383	0.00423	0.00466	0.00513	0.00565	0.00621	0.00682	0.00747	0.00817	0.00891	0.00968	0.01049	0.01133	0.01219	0.01306	0.01393	0.01479	0.01564	0.01645	0.01722	0.01792	0.01855	0.0191	0.01954	0.01987	0.02008	0.02015	0.02008	0.01987	0.01953	0.01906	0.01848	0.01782	0.01713	0.01649	0.01596	0.01568	0.01575	0.01628	0.01733	0.01892	0.02099	0.0235	0.02636	0.02952
3.45	0.00232	0.00255	0.00282	0.00311	0.00344	0.00379	0.00419	0.00463	0.00511	0.00564	0.00622	0.00684	0.00751	0.00822	0.00898	0.00978	0.01062	0.01148	0.01236	0.01325	0.01414	0.01502	0.01588	0.0167	0.01747	0.01818	0.0188	0.01934	0.01977	0.02009	0.02029	0.02036	0.0203	0.02011	0.01981	0.01941	0.01894	0.01845	0.018	0.01765	0.01751	0.01766	0.01819	0.01917	0.0206	0.02249	0.02478	0.02743	0.03039
3.5	0.00208	0.00229	0.00252	0.00278	0.00307	0.0034	0.00376	0.00416	0.00461	0.0051	0.00564	0.00623	0.00687	0.00756	0.0083	0.00909	0.00991	0.01077	0.01166	0.01257	0.01348	0.01439	0.01529	0.01616	0.01699	0.01776	0.01847	0.0191	0.01963	0.02005	0.02037	0.02056	0.02064	0.0206	0.02045	0.02022	0.01993	0.01961	0.01933	0.01914	0.01912	0.01935	0.0199	0.02083	0.02216	0.0239	0.02602	0.02848	0.03124
3.55	0.00186	0.00205	0.00226	0.00249	0.00275	0.00304	0.00336	0.00373	0.00414	0.00459	0.0051	0.00565	0.00627	0.00693	0.00765	0.00841	0.00923	0.01008	0.01097	0.01189	0.01282	0.01376	0.01469	0.0156	0.01649	0.01732	0.0181	0.01881	0.01943	0.01996	0.02038	0.02069	0.0209	0.021	0.02099	0.02091	0.02078	0.02062	0.02048	0.02043	0.02052	0.02082	0.0214	0.02231	0.02356	0.02519	0.02716	0.02946	0.03205
3.6	0.00167	0.00184	0.00202	0.00222	0.00245	0.00271	0.003	0.00333	0.0037	0.00412	0.00459	0.00511	0.00569	0.00632	0.00701	0.00776	0.00856	0.0094	0.01029	0.01121	0.01216	0.01312	0.01408	0.01503	0.01596	0.01686	0.0177	0.01848	0.01919	0.01981	0.02033	0.02075	0.02108	0.0213	0.02143	0.02149	0.02149	0.02147	0.02147	0.02154	0.02173	0.0221	0.02271	0.0236	0.0248	0.02633	0.02818	0.03034	0.03277
3.65	0.0015	0.00165	0.00181	0.00199	0.00219	0.00241	0.00267	0.00296	0.0033	0.00368	0.00411	0.00459	0.00514	0.00574	0.0064	0.00712	0.0079	0.00874	0.00962	0.01054	0.0115	0.01247	0.01346	0.01445	0.01542	0.01636	0.01727	0.01812	0.0189	0.01961	0.02022	0.02075	0.02118	0.02152	0.02177	0.02195	0.02208	0.02218	0.0223	0.02247	0.02275	0.02318	0.02382	0.02471	0.02587	0.02732	0.02907	0.0311	0.03338
3.7	0.00136	0.00148	0.00162	0.00178	0.00195	0.00215	0.00237	0.00263	0.00293	0.00327	0.00366	0.00411	0.00462	0.00519	0.00582	0.00652	0.00727	0.00809	0.00896	0.00988	0.01084	0.01183	0.01284	0.01386	0.01487	0.01586	0.01681	0.01772	0.01858	0.01936	0.02006	0.02068	0.02121	0.02165	0.02202	0.02231	0.02255	0.02276	0.02298	0.02325	0.02361	0.0241	0.02476	0.02565	0.02677	0.02816	0.02981	0.03172	0.03387
3.75	0.00123	0.00134	0.00146	0.0016	0.00175	0.00191	0.00211	0.00233	0.00259	0.00289	0.00325	0.00366	0.00413	0.00466	0.00526	0.00593	0.00667	0.00747	0.00833	0.00924	0.0102	0.0112	0.01222	0.01326	0.0143	0.01533	0.01634	0.01731	0.01822	0.01908	0.01986	0.02056	0.02118	0.02172	0.02218	0.02257	0.02291	0.02322	0.02354	0.02389	0.02431	0.02485	0.02554	0.02642	0.02752	0.02885	0.03041	0.03222	0.03424
3.8	0.00112	0.00122	0.00132	0.00144	0.00157	0.00171	0.00187	0.00207	0.00229	0.00256	0.00287	0.00324	0.00367	0.00417	0.00474	0.00537	0.00608	0.00686	0.00771	0.00861	0.00957	0.01057	0.01161	0.01267	0.01374	0.0148	0.01585	0.01687	0.01784	0.01876	0.01961	0.02039	0.02109	0.02171	0.02226	0.02274	0.02318	0.02358	0.02397	0.02439	0.02488	0.02546	0.02617	0.02704	0.02811	0.02938	0.03087	0.03258	0.03448
3.85	0.00102	0.00111	0.0012	0.0013	0.00141	0.00153	0.00167	0.00183	0.00202	0.00225	0.00252	0.00285	0.00324	0.0037	0.00424	0.00485	0.00553	0.00629	0.00711	0.00801	0.00896	0.00996	0.01101	0.01208	0.01317	0.01427	0.01535	0.01641	0.01744	0.01841	0.01933	0.02017	0.02095	0.02165	0.02228	0.02284	0.02335	0.02383	0.0243	0.02478	0.02532	0.02593	0.02666	0.02753	0.02857	0.02979	0.0312	0.03281	0.0346
3.9	0.000935162	0.00102	0.0011	0.00119	0.00128	0.00138	0.0015	0.00163	0.00178	0.00198	0.00221	0.0025	0.00285	0.00327	0.00377	0.00434	0.005	0.00573	0.00654	0.00742	0.00836	0.00937	0.01041	0.0115	0.01261	0.01373	0.01484	0.01594	0.01701	0.01804	0.01901	0.01992	0.02076	0.02153	0.02223	0.02287	0.02345	0.024	0.02453	0.02507	0.02564	0.02629	0.02702	0.02789	0.02889	0.03006	0.0314	0.03291	0.0346
3.95	0.000858523	0.000932397	0.00101	0.00109	0.00117	0.00125	0.00135	0.00145	0.00158	0.00173	0.00193	0.00218	0.00249	0.00287	0.00333	0.00387	0.00449	0.0052	0.00599	0.00685	0.00779	0.00879	0.00984	0.01093	0.01205	0.01319	0.01434	0.01547	0.01658	0.01765	0.01868	0.01964	0.02054	0.02137	0.02214	0.02284	0.02349	0.02409	0.02468	0.02526	0.02587	0.02654	0.02728	0.02813	0.0291	0.03022	0.03149	0.03291	0.03448
4	0.00078975	0.000859022	0.000929915	0.001	0.00107	0.00115	0.00122	0.00131	0.0014	0.00152	0.00168	0.00189	0.00215	0.0025	0.00292	0.00342	0.00402	0.0047	0.00547	0.00631	0.00724	0.00823	0.00928	0.01037	0.01151	0.01266	0.01383	0.01499	0.01614	0.01725	0.01832	0.01933	0.02029	0.02118	0.022	0.02276	0.02346	0.02412	0.02475	0.02537	0.02601	0.02669	0.02744	0.02827	0.02921	0.03027	0.03147	0.0328	0.03426
[truncated: 274 more columns]

## Sheet: Figure 2j
energy	HESAC-Cu	Cu_foil	CuO
8782.75	0.00475	0.00191	0.00426
8786.58	0.0046	0.00201	0.00404
8790.35	0.00444	0.00176	0.00384
8794.23	0.00425	0.00158	0.00384
8798.33	0.00415	0.00155	0.00403
8802.22	0.00318	0.00157	0.00422
8806.48	0.00291	0.00116	0.00401
8810.52	0.00212	0.00116	0.00382
8814.57	0.00235	0.00106	0.00364
8818.47	0.00223	0.000930445	0.00339
8822.15	0.00199	0.000775893	0.00331
8826.24	0.00116	0.000650654	0.00347
8830.11	0.00149	0.000542526	0.0035
8834.33	0.00113	0.000546838	0.00296
8838.36	0.000670253	0.000257284	0.00207
8842.43	0.000324144	0.000258562	0.00158
8846.28	-0.000511997	0.000317549	0.00139
8850.47	-0.000803888	0.0002021	0.00109
8854.33	-0.000829814	0.000220436	0.000799573
8858.12	-0.000679851	0.000211792	0.000442331
8862.25	-0.000311094	2.25297e-05	0.000346777
8866.08	-0.000824558	7.42112e-05	-3.09094e-06
8870.29	0.000281047	0.000202996	-0.000879298
8874.43	0.00103	-0.000339202	0.00068847
8878.42	0.000528441	-0.000391081	1.80866e-06
8882.53	0.000734054	-0.00044047	-0.000492386
8886.31	0.000846151	-0.000460919	-0.000661199
8890.27	-0.000189619	-0.000480497	-0.00065603
8894.24	-0.00129	-0.000424787	-0.000750152
8898.18	-0.00155	-0.000552909	-0.000940708
8902.08	-0.00138	-0.000545789	-0.000943535
8906.44	-0.00191	-0.000593028	-0.000975862
8910.42	0.000490183	-0.000692076	-0.000973188
8914.49	0.00145	-0.000582135	-0.000997111
8918.4	-0.000463645	-0.000435768	-0.00101
8922.06	-0.0023	-0.00035217	-0.00117
8926.17	-0.00135	-0.000153733	-0.00115
8929.94	0.000468312	5.51843e-06	-0.000862206
8933.95	0.00176	2.24877e-05	-0.000657075
8938.27	0.00225	0.00030213	-0.000523259
8942.32	0.000109182	0.000616611	-0.000492407
8946.34	-9.55814e-05	0.00116	-0.000154811
8950.4	0.000925004	0.00169	0.000404598
8954.23	0.00489	0.00235	0.00118
8958.14	0.00488	0.00342	0.00192
8959.1	0.00904	0.00408	0.00199
8960.06	0.01032	0.00466	0.00216
8961.06	0.01028	0.00506	0.00244
8962.1	0.01031	0.00554	0.00278
8963.1	0.01091	0.00611	0.00316
8964.06	0.01176	0.00672	0.0036
8965.06	0.01203	0.00745	0.00414
8965.36	0.01326	0.00767	0.0043
8965.86	0.01392	0.0081	0.00462
8966.33	0.01366	0.00859	0.00494
8966.79	0.01371	0.00917	0.00526
8967.29	0.01465	0.00968	0.0056
8967.83	0.01545	0.01021	0.00606
8968.29	0.01628	0.01077	0.00659
8968.83	0.01688	0.01162	0.00768
8969.33	0.01711	0.0125	0.00814
8969.83	0.01812	0.0134	0.00842
8970.37	0.01849	0.01436	0.00885
8970.83	0.01955	0.01539	0.00911
8971.33	0.02034	0.01666	0.00956
8971.83	0.02156	0.01822	0.01017
8972.37	0.02274	0.02018	0.01098
8972.83	0.02452	0.02218	0.01182
8973.33	0.02612	0.02456	0.01286
8973.87	0.02835	0.02853	0.01409
8974.37	0.03072	0.03356	0.01558
8974.91	0.03324	0.04009	0.0175
8975.37	0.03733	0.04626	0.01942
8975.91	0.04292	0.05885	0.02228
8976.41	0.0499	0.07322	0.02614
8976.92	0.05911	0.09117	0.03036
8977.42	0.06919	0.12361	0.03413
8977.96	0.08069	0.17289	0.03761
8978.46	0.09554	0.22921	0.0416
8979	0.11668	0.30403	0.04777
8979.42	0.14526	0.34832	0.05524
8979.92	0.17883	0.39341	0.06532
8980.42	0.22004	0.42351	0.07765
8980.93	0.26251	0.43305	0.09453
8981.39	0.30049	0.43762	0.11386
8981.93	0.33295	0.43798	0.14508
8982.47	0.36399	0.4389	0.18991
8982.9	0.39301	0.44502	0.23103
8983.43	0.42178	0.45725	0.28949
8983.94	0.45208	0.4735	0.34269
8984.44	0.48103	0.49174	0.38575
8984.94	0.50786	0.50935	0.4136
8985.44	0.53345	0.52669	0.4305
8985.91	0.55751	0.54459	0.43941
8986.37	0.58131	0.56636	0.44755
8986.83	0.6059	0.59114	0.46426
8987.34	0.63118	0.61825	0.49151
8987.84	0.65888	0.64884	0.52602
8988.34	0.68812	0.68229	0.57175
8988.81	0.71985	0.71724	0.62299
8989.31	0.75218	0.75774	0.68991
8989.77	0.78934	0.79605	0.74828
8990.27	0.82779	0.83749	0.81864
8990.74	0.86666	0.87263	0.88383
8991.24	0.90531	0.90554	0.94843
8991.74	0.94386	0.93353	1.00422
8992.17	0.97813	0.95218	1.04218
8992.67	1.01119	0.96534	1.07964
8993.17	1.03986	0.97345	1.11175
8993.64	1.06548	0.97357	1.14077
8994.1	1.08651	0.96677	1.16942
8994.57	1.10288	0.95789	1.19737
8995.07	1.11513	0.9461	1.22991
8995.61	1.11985	0.93396	1.26395
8996.04	1.12266	0.92438	1.28949
8996.58	1.12514	0.91321	1.30767
8997.08	1.12355	0.90538	1.30987
8997.59	1.12046	0.902	1.30263
8998.01	1.11533	0.90281	1.28969
8998.59	1.11008	0.90863	1.27
8999.14	1.10445	0.91786	1.2486
8999.6	1.09829	0.93018	1.22744
9000.11	1.09225	0.94582	1.19907
9000.53	1.08524	0.9597	1.17296
9001.04	1.07853	0.97475	1.14088
9001.5	1.07116	0.9868	1.11059
9002.08	1.06369	0.99545	1.07711
9002.63	1.05562	0.99776	1.05046
9003.13	1.04819	0.99176	1.0291
9003.6	1.04071	0.98305	1.01264
9004.14	1.0317	0.96987	0.99592
9004.57	1.02296	0.95721	0.98374
9005.15	1.01487	0.94321	0.96865
9005.61	1.00713	0.93276	0.95762
9006.19	0.99875	0.92071	0.94759
9006.66	0.9913	0.91229	0.94178
9007.2	0.98327	0.90331	0.93798
9007.63	0.97613	0.89616	0.93798
9008.1	0.96869	0.88793	0.93887
9008.64	0.96167	0.87982	0.94186
9009.22	0.95481	0.87297	0.94584
9009.73	0.95	0.86821	0.94908
9010.23	0.94304	0.86506	0.95182
9010.78	0.93676	0.8637	0.95385
9011.24	0.92973	0.86371	0.95416
9011.79	0.9251	0.86493	0.95393
9012.25	0.92011	0.86692	0.95322
9012.8	0.91536	0.86971	0.95142
9013.3	0.91182	0.87281	0.94917
9013.85	0.90758	0.87734	0.94627
9014.27	0.90407	0.88132	0.94393
9014.78	0.90009	0.88666	0.94095
9015.33	0.89679	0.89387	0.93732
9015.75	0.89345	0.89905	0.93405
9016.3	0.89029	0.90613	0.9294
9016.76	0.88692	0.9128	0.92467
9017.31	0.88526	0.92241	0.91844
9017.81	0.8816	0.93065	0.91208
9018.28	0.88028	0.93802	0.90533
9018.83	0.87953	0.94772	0.89647
9019.29	0.87874	0.9542	0.88762
9019.84	0.87639	0.96195	0.87736
9020.31	0.87628	0.96887	0.86899
9020.81	0.87527	0.97639	0.86003
9021.28	0.87551	0.98282	0.85114
9021.75	0.87676	0.98902	0.84325
9022.17	0.87721	0.99523	0.83706
9022.68	0.87789	1.00102	0.83103
9023.23	0.87904	1.00631	0.82562
9023.73	0.88069	1.01058	0.82138
9024.2	0.88148	1.01329	0.81805
9024.67	0.88339	1.01486	0.81545
9025.14	0.88449	1.01514	0.81339
9025.6	0.88657	1.01327	0.81162
9026.11	0.88819	1.00988	0.81033
9026.58	0.89029	1.00593	0.81054
9027.08	0.89307	1.00117	0.81147
9027.59	0.89485	0.99478	0.81331
9028.76	0.9002	0.97791	0.82259
9029.7	0.90622	0.96356	0.83275
9030.71	0.91288	0.94962	0.84533
9031.73	0.92004	0.93664	0.86075
9032.7	0.9262	0.92633	0.87588
9033.68	0.93527	0.92018	0.89146
9034.69	0.941	0.91592	0.90882
9035.71	0.94883	0.91412	0.92406
9036.77	0.95659	0.9151	0.94308
9037.74	0.96318	0.91762	0.95685
9038.6	0.96871	0.92114	0.97088
9039.82	0.97481	0.92669	0.98873
9040.83	0.97898	0.93071	1.00143
9041.81	0.98331	0.93295	1.01186
9042.83	0.9878	0.93357	1.02178
9043.81	0.99065	0.93264	1.02887
9044.94	0.99378	0.93271	1.03677
9045.88	0.99564	0.93413	1.04364
9046.74	0.99683	0.93695	1.04902
9048	0.99854	0.94279	1.05512
9049.05	0.99996	0.94755	1.05813
9050	1.00193	0.9514	1.05896
9051.01	1.00349	0.95427	1.0577
9051.99	1.00424	0.95578	1.05449
9053.01	1.00423	0.95672	1.05082
9053.99	1.00321	0.95804	1.04557
9055.09	1.00433	0.96099	1.03961
9056	1.00366	0.96543	1.03557
9056.94	1.0047	0.97008	1.03112
9057.84	1.00485	0.97551	1.02707
9058.78	1.00409	0.98224	1.02263
9059.88	1.00437	0.98767	1.01746
9060.86	1.00319	0.99303	1.01286
9061.81	1.00265	0.99643	1.00864
9062.67	1.00287	0.99974	1.00581
9063.77	1.0012	1.00489	1.00235
9064.72	0.99947	1.00886	0.99973
9065.66	0.99804	1.01308	0.99759
9066.72	0.99621	1.01929	0.99452
9067.79	0.99438	1.0257	0.99171
9068.73	0.99362	1.03132	0.98893
9069.79	0.99078	1.03622	0.98602
9070.7	0.98894	1.0392	0.98367
9071.68	0.98719	1.0405	0.98141
9072.75	0.98437	1.03967	0.97952
9073.81	0.98302	1.03607	0.97761
9074.8	0.98132	1.02986	0.97616
9075.74	0.97967	1.02431	0.97511
9076.85	0.97848	1.01565	0.97366
9077.83	0.9764	1.00774	0.97259
9078.74	0.97521	1.0001	0.97189
9079.84	0.97496	0.99009	0.97123
9080.71	0.97201	0.98499	0.97083
9081.98	0.97003	0.9763	0.97039
9082.96	0.96981	0.97052	0.97032
9083.99	0.96845	0.96524	0.96969
9084.98	0.96842	0.9604	0.96921
9085.97	0.96848	0.95701	0.96833
9086.99	0.96865	0.95486	0.96724
9087.82	0.96873	0.95326	0.96596
9088.97	0.96824	0.95035	0.9653
9090	0.96828	0.94664	0.96516
9090.99	0.96923	0.94214	0.96525
9091.94	0.97065	0.93699	0.96575
9092.93	0.97049	0.93051	0.96604
9093.76	0.97079	0.9257	0.96591
9094.87	0.97169	0.91859	0.96506
9095.86	0.97195	0.91519	0.96465
9096.89	0.97374	0.91256	0.96458
9097.84	0.97442	0.91161	0.96479
9098.75	0.97538	0.91251	0.96493
9099.66	0.97614	0.91461	0.96508
9100.69	0.97696	0.91833	0.96526
9101.56	0.97723	0.92267	0.96544
9102.67	0.9793	0.92924	0.9658
9103.67	0.9788	0.93609	0.96616
9104.7	0.97896	0.94304	0.96663
9105.69	0.98079	0.94988	0.96719
9106.64	0.98131	0.95591	0.96798
9107.48	0.98253	0.96094	0.9686
9108.71	0.98256	0.96866	0.96919
9109.78	0.9829	0.973	0.96957
9110.77	0.98306	0.97688	0.96973
9111.81	0.98356	0.97987	0.96991
9112.8	0.98419	0.98177	0.97008
9113.79	0.98449	0.98302	0.97042
9114.67	0.98387	0.98362	0.9711
9115.86	0.98456	0.98406	0.97219
9116.9	0.98489	0.98451	0.97356
9117.89	0.98535	0.98527	0.97502
9118.97	0.98602	0.98767	0.97696
9119.92	0.98565	0.99011	0.97882
9121	0.98661	0.99511	0.98156
9121.91	0.98736	1.00202	0.98403
9123.03	0.98819	1.00971	0.98754
9123.99	0.98867	1.01839	0.99064
9124.98	0.98992	1.02823	0.99406
9125.98	0.9912	1.03853	0.99746
9126.98	0.99164	1.04801	1.00081
9127.97	0.99158	1.05601	1.00393
9129.77	0.99453	1.06567	1.00869
9131.72	0.99676	1.06948	1.01308
9133.6	0.99825	1.06829	1.01602
9135.48	0.99981	1.06414	1.01782
9137.6	1.0014	1.05764	1.01886
9139.56	1.00281	1.04872	1.0194
9141.6	1.00376	1.03769	1.01927
9143.52	1.0048	1.02409	1.0192
9145.6	1.00488	1.00757	1.01883
9147.72	1.00569	0.98781	1.01815
9149.69	1.00586	0.97013	1.01724
9151.81	1.0049	0.95079	1.01611
9153.82	1.0054	0.93416	1.01485
9155.78	1.00492	0.92277	1.01344
9157.87	1.0045	0.91562	1.011
9159.84	1.00394	0.91623	1.00849
9161.89	1.00287	0.92417	1.00461
9163.82	1.00162	0.936	1.00038
9165.83	1.00092	0.95181	0.99596
9167.72	1.00026	0.96703	0.99124
9169.74	1.00005	0.981	0.98666
9171.55	0.99896	0.99042	0.98343
9173.6	0.99895	0.99781	0.9804
9175.62	0.99939	1.00173	0.97926
9177.63	0.99815	1.00274	0.97959
9179.65	0.9973	1.00195	0.98159
9181.71	0.99727	1.00048	0.98499
9183.69	0.99645	0.99958	0.98878
9185.75	0.99498	0.99938	0.99236
9187.81	0.99531	0.99924	0.99521
9189.87	0.99475	0.99877	0.99693
9191.94	0.99427	0.99743	0.99733
9193.88	0.99417	0.9955	0.99688
9195.94	0.99464	0.99474	0.99603
9197.93	0.99523	0.99715	0.99503
9199.92	0.99516	1.00282	0.9941
9201.9	0.99557	1.01183	0.99296
9203.85	0.99606	1.02266	0.99203
9205.84	0.99583	1.03169	0.99082
9207.67	0.99669	1.03706	0.98964
9209.66	0.99673	1.0401	0.98889
9211.73	0.99734	1.04097	0.98892
9213.72	0.99854	1.04018	0.99007
9215.59	0.99875	1.03836	0.99226
9217.83	0.99776	1.03437	0.99495
9219.82	0.99904	1.0288	0.99809
9221.9	0.99734	1.02161	1.00131
9223.86	0.99688	1.01356	1.00414
9225.9	0.99799	1.00481	1.00614
9228.01	0.9992	0.99507	1.007
9230.06	0.99999	0.98679	1.00675
9232.01	1.00107	0.97956	1.00591
9234.06	1.001	0.9736	1.00426
9236.06	1.0004	0.96993	1.00249
9237.98	1.00049	0.96834	1.00094
9239.94	1.0007	0.96873	1.00002
9241.86	1.00115	0.97029	0.99971
9243.87	1.00252	0.97253	1.00011
9245.75	1.0018	0.97451	1.00086
9247.76	1.00239	0.97605	1.00188
9249.73	1.00243	0.9772	1.00302
9251.78	1.00235	0.97834	1.00409
9253.83	1.00166	0.97986	1.00512
9255.88	1.00227	0.98158	1.00599
9257.85	1.00263	0.98335	1.00669
9259.91	1.00246	0.98548	1.00713
9262.04	1.00266	0.98816	1.00733
9264.01	1.00203	0.99103	1.00723
9265.99	1.0027	0.99412	1.00742
9268.09	1.0031	0.99718	1.00657
9270.15	1.00293	1.0001	1.00476
9272	1.0028	1.00247	1.00338
9274.06	1.00184	1.00454	1.00173
9275.96	1.0012	1.00636	1.0006
9277.93	1.00115	1.00801	0.99933
9280.99	1.0008	1.01022	0.99874
9284	1.00136	1.0125	0.99908
9286.93	1.00105	1.01477	0.99979
9290	1.00092	1.01686	1.00026
9293.01	1.00103	1.01876	1.0009
9296.12	0.99946	1.02025	1.00121
9299.14	0.99923	1.01994	1.00085
9302	0.99971	1.01746	1.00074
9305.24	0.99947	1.0138	1.00025
9308.27	0.99919	1.00984	0.99986
9311.09	0.99861	1.00568	0.99884
9314.09	0.99846	1.00205	0.99769
9317.08	0.99772	0.99897	0.99669
9319.7	0.99854	0.99739	0.99615
9322.7	0.99908	0.99675	0.99618
9325.78	0.99859	0.99715	0.99662
9329	0.99844	0.99725	0.99716
9332.08	0.99799	0.99625	0.99759
9334.84	0.99881	0.99418	0.9981
9338.22	0.99867	0.99069	0.99832
9341.23	0.99875	0.98776	0.9981
9344.25	0.99924	0.98701	0.99751
9347.13	0.99912	0.98827	0.99661
9350.19	0.99846	0.99028	0.99568
9353.13	0.99826	0.9916	0.99513
9356.02	0.99738	0.99271	0.99532
9359	0.99892	0.99423	0.9958
9361.73	0.99871	0.99587	0.99666
9364.97	0.99992	0.99778	0.99827
9368	1.0002	0.9994	1.00015
9370.86	1.00034	1.00087	1.00175
9374.14	1.00034	1.00288	1.00344
9377.17	1.00025	1.00453	1.00465
9380.17	0.99915	1.00607	1.00533
9383.21	0.99918	1.00742	1.00569
9386.25	0.99927	1.00849	1.00575
9389.16	0.99917	1.00943	1.00557
9392	1.00093	1.01032	1.00533
9394.83	1.00111	1.01093	1.00464
9397.71	1.00113	1.01121	1.00405
9400.89	1.00125	1.01091	1.00341
9403.85	1.00113	1.00986	1.00262
9406.91	1.00015	1.00838	1.00203
9409.83	0.99971	1.00678	1.00164
9412.89	0.99984	1.00475	1.00143
9416.04	0.99933	1.00271	1.00133
9419.14	1.0005	1.00144	1.00121
9422.16	1.00081	1.0006	1.00087
9425.1	1.00019	1.00049	1.00036
9428	1.00061	1.00078	0.99969
9430.9	0.99982	1.00102	0.99889
9433.76	1.00017	1.0013	0.99812
9436.7	0.99994	1.00124	0.9975
9439.82	1.00052	1.00113	0.99717
9442.9	1.00048	1.00053	0.99698
9445.89	1.00038	0.99978	0.99696
9448.72	1.00018	0.99894	0.99692
9451.8	1.00052	0.99796	0.99696
9455.01	1.00026	0.99735	0.99715
9458.06	1.00068	0.99726	0.99739
9461.11	1.00054	0.9973	0.99781
9463.85	1.00051	0.99746	0.99833
9466.82	1.00012	0.99739	0.99905
9469.92	0.99969	0.9972	0.99985
9472.63	0.99983	0.99742	1.00049
9475.73	1.00061	0.99776	1.0011
9478.78	1.00057	0.99837	1.00153
9481.8	0.99923	0.9991	1.00162
9484.65	0.99969	0.99994	1.00168
9487.8	1.00023	1.001	1.00139
9490.91	1.00004	1.00207	1.00121
9493.98	0.99869	1.00305	1.00086
9496.83	0.99947	1.00408	1.00066
9500.03	1.0003	1.00501	1.00056
9502.94	1.00032	1.00588	1.00056
9505.84	1.00034	1.00649	1.00071
9508.79	1.00055	1.007	1.001
9511.65	1.00069	1.00711	1.00114
9514.65	1.0004	1.00694	1.00102
9517.56	1.00093	1.00641	1.001
9520.69	1.00086	1.00554	1.00072
9523.73	1.00098	1.00443	1.00041
9526.65	1.00121	1.00342	1.00015
9529.83	1.00115	1.00232	0.99985
9533.01	1.00045	1.00181	0.99968
9535.89	1.00121	1.00135	0.99974
9538.99	1.00129	1.00094	0.99975
9541.74	1.00042	1.0006	0.99993
9544.75	1.0013	1.0004	1.00022
9547.73	1	1.00022	1.00044
9550.61	1.00067	0.99998	1.00059
9553.59	1.00111	0.99991	1.00069
9556.7	1.00074	0.99992	1.00074
9559.73	1.00069	0.99983	1.00082
9562.75	1.00147	0.99962	1.00096
9565.61	1.00176	0.99935	1.00095
9568.77	1.00176	0.99922	1.00095
9571.93	1.00155	0.99908	1.00111
9574.79	1.00141	0.99878	1.00143
9577.87	1.00146	0.99861	1.00158
9581.83	1.00112	0.99818	1.0018
9585.8	1.00188	0.99784	1.00193
9589.68	1.00089	0.99774	1.00181
9593.75	1.00054	0.99773	1.00163
9597.46	1.00034	0.99767	1.00123
9601.79	0.99944	0.99789	1.00086
9605.82	0.99988	0.99813	1.0005
9609.98	0.99906	0.9984	1.00038
9614.02	0.99879	0.99854	1.00011
9618.06	0.99825	0.99869	0.99997
9621.92	0.99839	0.999	0.99975
9625.74	0.99738	0.99917	0.99942
9629.7	0.99892	0.99933	0.99908
9633.67	0.99913	0.99936	0.9987
9637.68	0.99832	0.99931	0.99856
9641.65	0.99832	0.99912	0.99837
9645.8	0.99844	0.99879	0.99819
9649.91	0.99904	0.99847	0.99811
9653.93	0.99798	0.99821	0.99827
9658.05	0.99843	0.99774	0.99843
9661.86	0.99857	0.99734	0.99834
9665.81	0.99926	0.99678	0.99844
9669.44	0.99991	0.99641	0.99853
9673.43	0.99897	0.99599	0.99851
9677.61	0.99923	0.99576	0.99858
9681.71	0.99905	0.99523	0.9987
9685.72	0.99852	0.995	0.99872
9689.73	0.99746	0.99461	0.99902
9693.83	0.99803	0.99419	0.99919
9697.89	0.99859	0.99388	0.99932
9701.78	0.99834	0.99371	0.99925
9705.71	0.99843	0.9933	0.99938
9709.6	0.99639	0.99289	0.99952
9713.36	0.99771	0.99254	0.99936
9717.53	0.99798	0.99213	0.99905
9721.61	0.99769	0.99187	0.99873
9725.65	0.99708	0.99147	0.99855
9729.79	0.99765	0.9911	0.99819
9733.83	0.99739	0.99095	0.99801
9737.84	0.99738	0.9906	0.99778
9741.85	0.99727	0.99038	0.99756
9745.73	0.99735	0.99031	0.99745
9749.6	0.99625	0.99019	0.99708
9753.53	0.99578	0.99	0.99683
9757.51	0.99661	0.98974	0.99653

[truncated: 23 more sheets: Figure 2k, Figure 2l, Figure 2m, Figure 2n, Figure 2o, Figure 3a, Figure 3b, Figure 3c, Figure 3d, Figure 3e, Figure 3f, Figure 3h, Figure 3i, Supplementary Figure 5, Supplementary Figure 7, Supplementary Figure 8, Supplementary Figure 9, Supplementary Figure 10, Supplementary Figure 11, Supplementary Figure 12 …]
